# Supplementary material for: Cellular signaling and gene expression profiles evoked by a bivalent macrocyclic peptide that serves as an artificial MET receptor agonist
Source: Sci Rep. 2018 Nov 7;8:16492. doi: 10.1038/s41598-018-34835-4 (PMC6220203; doi:10.1038/s41598-018-34835-4)
Supplement: Supplementary file 2 — Dataset 1 [file 41598_2018_34835_MOESM2_ESM.xlsx]

## Sheet: sheet1
					Cellular signaling and gene expression profiles evoked by a bivalent macrocyclic peptide that serves as an artificial MET receptor agonist
						Wenyu Miao1, Katsuya Sakai1, Naoya Ozawa2, Takumi Nishiuchi3, Yoshinori Suzuki1, Kenichiro Ito2, Tomomi Morioka2, Masataka Umitsu4, Junichi Takagi4, Hiroaki Suga2 and Kunio Matsumoto1, 5
ProbeName	Log FC ([HGF] vs [mock])	Regulation ([HGF] vs [mock])	Log FC ([aMD5-PEG11] vs [mock])	Regulation ([aMD5-PEG11] vs [mock])	GeneSymbol	GenbankAccession	EntrezGeneID	Chromosome Number_Avadis_	Chromosome Strand_Avadis_	Chromosome Start Index_Avadis_	Chromosome End Index_Avadis_	Go	Cytoband	EnsemblID	GeneName	GenomicCoordinates	RefSeqAccession	TIGRID	UniGeneID	Description	Sequence
A_24_P97342	2.70493	up	2.76512	up	PROK2	NM_021935	60675	chr3	-	71820902	71820961	GO:0043066|GO:0001664|GO:0008283|GO:0005576|GO:0001525|GO:0007283|GO:0007204|GO:0019233|GO:0000187|GO:0006954|GO:0006935|GO:0007186|GO:0045987|GO:0007218|GO:0007623	hs|3p13	ENST00000353065	prokineticin 2	chr3:71820961-71820902	NM_021935	THC2479819	Hs.528665	Homo sapiens prokineticin 2 (PROK2), transcript variant 2, mRNA [NM_021935]	GTTGTAATTTAAACCTTGTTTGTAACTGAAAGGTCGATTGTAATGGATTGCCGTTTGTAC
A_23_P95930	1.62586	up	1.25282	up	HMGA2	NM_003483	8091	chr12	+	66359789	66359848	GO:0005515|GO:0003906|GO:0000988|GO:0030261|GO:0004677|GO:0006325|GO:0046332|GO:0035985|GO:0035986|GO:0007283|GO:0010564|GO:0035987|GO:0035988|GO:0032993|GO:0002062|GO:0045444|GO:0000975|GO:0008301|GO:0031492|GO:0001047|GO:0007275|GO:0000122|GO:0043922|GO:0043392|GO:0003131|GO:0006284|GO:0005654|GO:0045893|GO:0019899|GO:0045892|GO:0000737|GO:0008134|GO:0007095|GO:0021846|GO:0031507|GO:0030325|GO:…	hs|12q14.3	ENST00000403681	high mobility group AT-hook 2	chr12:66359789-66359848	NM_003483	THC2598650	Hs.505924	Homo sapiens high mobility group AT-hook 2 (HMGA2), transcript variant 1, mRNA [NM_003483]	AAGTTAGGTATGTTTGCAGGAGAAAAGTATCAAGACGTTTAACTGCAGTTGACTTTCTCC
A_33_P3692756	1.5416	up	1.06815	up	LHFPL3-AS2	NR_027374	723809	chr7	-	104535103	104535162		hs|7q22.3		LHFPL3 antisense RNA 2	chr7:104535162-104535103	NR_027374	THC2513067	Hs.124316	Homo sapiens LHFPL3 antisense RNA 2 (LHFPL3-AS2), long non-coding RNA [NR_027374]	GAGTAGAATTGAGAAAAGCAGTTTCTTAGACCTCCCTGTGAAGTTTTTCTTATTTCAACA
A_23_P65918	1.47944	up	0.69042	up	ITPKA	NM_002220	3706	chr15	+	41795640	41795699	GO:0005516|GO:0006020|GO:0008440|GO:0030036|GO:0043647|GO:0044281|GO:0005524|GO:0005829|GO:0097062|GO:0048365|GO:0007165|GO:0043197|GO:0048167|GO:0006468|GO:0004683|GO:0061003	hs|15q15.1	ENST00000260386	inositol-trisphosphate 3-kinase A	chr15:41795640-41795699	NM_002220	THC2474293	Hs.2722	Homo sapiens inositol-trisphosphate 3-kinase A (ITPKA), mRNA [NM_002220]	CCCTCTCCAGAGGTGCCAGACCGCGGATTTTATTTAGCAAGCCCAGACCTTCCGGTCTAA
A_23_P152791	1.47227	up	1.5485	up	SLC16A6	NM_004694	9120	chr17	-	66264904	66264963	GO:0015718|GO:0016020|GO:0005887|GO:0008028|GO:0055085|GO:0015293	hs|17q24.2	ENST00000579895	solute carrier family 16, member 6	chr17:66264963-66264904	NM_004694	THC2475767	Hs.42645	Homo sapiens solute carrier family 16, member 6 (SLC16A6), transcript variant 2, mRNA [NM_004694]	GAGATATGTAGAAAGACTCTTTGGTTCACATTCCGATATTAAAATAGTGACATGAACTGG
A_32_P30649	1.45662	up	0.92795	up	ETV5	NM_004454	2119	chr3	-	185764547	185764606	GO:0000977|GO:0003700|GO:0006357|GO:0006366|GO:0044212|GO:0060762|GO:0000981|GO:0005634|GO:0060252|GO:0048133|GO:0007274|GO:0001228|GO:0003677|GO:0030154|GO:0050807|GO:0045666|GO:0045944|GO:0007626|GO:0034599|GO:0071340	hs|3q27.2	ENST00000306376	ets variant 5	chr3:185764606-185764547	NM_004454	THC2465811	Hs.43697	Homo sapiens ets variant 5 (ETV5), mRNA [NM_004454]	TTTATAGCTTTCTTAACCTACACATAGTCTATACATAGATGCATATTTTACCCCCAGCTG
A_33_P3357949	1.41915	up	0.906918	up	ETV1	NM_004956	2115	chr7	-	13934085	13934144	GO:0005515|GO:0003700|GO:0006357|GO:0006366|GO:0000981|GO:0005634|GO:0000978|GO:0030154|GO:0001077|GO:0007517|GO:0007411|GO:0045944|GO:0048935|GO:0007638	hs|7p21.2	ENST00000405218	ets variant 1	chr7:13934144-13934085	NM_004956	THC2464749	Hs.22634	Homo sapiens ets variant 1 (ETV1), transcript variant 1, mRNA [NM_004956]	TGGAAAATTATTTACAAACCGTCAAAGAATATGAGGAAGTTGCTGTATGACATAGTGCTG
A_33_P3305571	1.41651	up	0.87542	up	TNFRSF6B	NM_003823	8771	chr20	+	62328352	62328411	GO:0005515|GO:0043066|GO:0006915|GO:0004872|GO:0005615	hs|20q13.33	ENST00000318100	tumor necrosis factor receptor superfamily, member 6b, decoy	chr20:62328352-62328411	NM_003823	NP1073034	Hs.434878	Homo sapiens tumor necrosis factor receptor superfamily, member 6b, decoy (TNFRSF6B), mRNA [NM_003823]	TACACGCAGTTCTGGAACTACCTAGAGCGCTGCCGCTACTGCAACGTCCTCTGCGGGGAG
A_24_P269062	1.38319	up	0.864589	up	SPRY4	NM_030964	81848	chr5	-	141690571	141690630	GO:0005515|GO:0005737|GO:0005794|GO:0043407|GO:0032587|GO:0007275	hs|5q31.3	ENST00000344120	sprouty homolog 4 (Drosophila)	chr5:141690630-141690571	NM_030964	THC2718466	Hs.323308	Homo sapiens sprouty homolog 4 (Drosophila) (SPRY4), transcript variant 1, mRNA [NM_030964]	TCGCCATCATACCTCGAGTGAGGCCCAGCTAGATAATGACTTGTCCAAGATGGCACACGT
A_23_P75310	1.37881	up	0.980872	up	ARHGAP22	NM_021226	58504	chr10	-	49654197	49654256	GO:0043547|GO:0005515|GO:0051056|GO:0006355|GO:0007264|GO:0005634|GO:0001525|GO:0030154|GO:0006351|GO:0005829|GO:0005096	hs|10q11.22	ENST00000417247	Rho GTPase activating protein 22	chr10:49654256-49654197	NM_021226	THC2472656	Hs.655672	Homo sapiens Rho GTPase activating protein 22 (ARHGAP22), transcript variant 3, mRNA [NM_021226]	ATCAGATGCTGCTCCAACCATGCAGTTCCTGGTGAGGGTCAGAAGGGGACGGTACCAAGA
A_33_P3340613	1.27294	up	1.3096	up	FAM95B1	NR_026759	100133036	chr9	+	42470679	42470738		hs|9p12	ENST00000453998	family with sequence similarity 95, member B1	chr9:42470679-42470738	NR_026759	THC2509429	Hs.584289	Homo sapiens family with sequence similarity 95, member B1 (FAM95B1), long non-coding RNA [NR_026759]	TGATGACTTCCTCAATGCCAAGGCCACGTTCAAGATTTTCGACTTCAGTGATGCGTTTGT
A_23_P204947	1.26684	up	1.016	up	GJB2	NM_004004	2706	chr13	-	20761915	20761974	GO:0005243|GO:0005793|GO:0005886|GO:0007605|GO:0007267|GO:0016264|GO:0016328|GO:0055085|GO:0030539|GO:0006810|GO:0061024|GO:0005922|GO:0016021	hs|13q12.11	ENST00000382844	gap junction protein, beta 2, 26kDa	chr13:20761974-20761915	NM_004004	THC2462198	Hs.524894	Homo sapiens gap junction protein, beta 2, 26kDa (GJB2), mRNA [NM_004004]	ATTCTGTTGATTAAAGATGAGCTTTGTCTACTTCAAAAGTTTGTTTGCTTACCCCTTCAG
A_33_P3400993	1.26229	up	1.14654	up	LOC101929689	XR_247063	101929689	chr1	-	219608506	219608565		hs|1q41	ENST00000420762	uncharacterized LOC101929689	chr1:219608565-219608506	XR_247063		Hs.735760	PREDICTED: Homo sapiens uncharacterized LOC101929689 (LOC101929689), ncRNA [XR_247063]	CTGTCTAAGACATTTTTAGTGGAAGTATTTATCTCTGGCATCCAATAAGACCTTTAAGGA
A_23_P150018	1.23951	up	0.756752	up	DUSP5	NM_004419	1847	chr10	+	112270900	112270959	GO:0005515|GO:0000188|GO:0001706|GO:0006470|GO:0005634|GO:0008138|GO:0035335|GO:0017017|GO:0004725	hs|10q25.2	ENST00000369583	dual specificity phosphatase 5	chr10:112270900-112270959	NM_004419	THC2467211	Hs.2128	Homo sapiens dual specificity phosphatase 5 (DUSP5), mRNA [NM_004419]	TGGGAAAAGAGTTCTTCAGATCATAGACCAAAAAAGTCATACCTTCGAGGTGGTAGCAGT
A_23_P128698	1.23857	up	1.02208	up	SPRY2	NM_005842	10253	chr13	-	80910622	80910681	GO:0005515|GO:0051897|GO:0008285|GO:0071902|GO:0005886|GO:0060425|GO:0007605|GO:0005829|GO:0046580|GO:0033138|GO:0007173|GO:0043407|GO:0060437|GO:0070373|GO:0070374|GO:0034261|GO:0043066|GO:0042472|GO:0019901|GO:0005874|GO:0042059|GO:0032587|GO:0010801|GO:0030291|GO:0051387|GO:0010628|GO:0045165|GO:0008543|GO:0040037|GO:0048754|GO:0043539	hs|13q31.1	ENST00000377102	sprouty homolog 2 (Drosophila)	chr13:80910681-80910622	NM_005842	THC2592871	Hs.18676	Homo sapiens sprouty homolog 2 (Drosophila) (SPRY2), mRNA [NM_005842]	AGAACTTGGTGACCCATGTATTGCATAAGCTAAAGCAACACAGACACTCCTAGGCAAAGT
A_23_P91390	1.18903	up	0.585954	up	THBD	NM_000361	7056	chr20	-	23026807	23026866	GO:0010544|GO:0005515|GO:0007565|GO:0005886|GO:0009986|GO:0010165|GO:0005509|GO:0051918|GO:0009790|GO:0050900|GO:0051591|GO:0005615|GO:0007165|GO:0005887|GO:0007596|GO:0030195|GO:0032496|GO:0030246|GO:0004872|GO:0004888	hs|20p11.21	ENST00000377103	thrombomodulin	chr20:23026866-23026807	NM_000361	THC2468227	Hs.2030	Homo sapiens thrombomodulin (THBD), mRNA [NM_000361]	ACAGGGTCTGCAAGGTCTTTGGTTCAGCTAAGCTAGGAATGAAATCCTGCTTCAGTGTAT
A_23_P384044	1.16389	up	0.938924	up	CNIH3	NM_152495	149111	chr1	+	224928164	224928223	GO:0035556|GO:0016247|GO:0030054|GO:0043198|GO:0045211|GO:0042391|GO:0032281|GO:2000311|GO:0035249	hs|1q42.12	ENST00000272133	cornichon family AMPA receptor auxiliary protein 3	chr1:224928164-224928223	NM_152495	THC2473919	Hs.731723	Homo sapiens cornichon family AMPA receptor auxiliary protein 3 (CNIH3), mRNA [NM_152495]	CTCCCATCTGAAACCTGTGACTCAGGTTTATGAATGGTGTTTGTGTAGCAACACATTGTG
A_33_P3401156	1.13565	up	0.975805	up	ETV1	NM_004956	2115	chr7	-	13933395	13933454	GO:0005515|GO:0003700|GO:0006357|GO:0006366|GO:0000981|GO:0005634|GO:0000978|GO:0030154|GO:0001077|GO:0007517|GO:0007411|GO:0045944|GO:0048935|GO:0007638	hs|7p21.2	ENST00000399357	ets variant 1	chr7:13933454-13933395	NM_004956	THC2603958	Hs.22634	Homo sapiens ets variant 1 (ETV1), transcript variant 1, mRNA [NM_004956]	CCCACTATGCTTATGTGGCCATCTACAGCACTTAGAATAAAAACAGATGTTAAAATATTC
A_23_P74609	1.12851	up	0.474771	up	G0S2	NM_015714	50486	chr1	+	209849597	209849656	GO:0005811|GO:0005739|GO:0005515|GO:0003674|GO:2001238|GO:0044281|GO:0097191|GO:0044255	hs|1q32.2	ENST00000367029	G0/G1 switch 2	chr1:209849597-209849656	NM_015714	THC2463882	Hs.432132	Homo sapiens G0/G1 switch 2 (G0S2), mRNA [NM_015714]	CCAACACTGTGTGAATTATCTAAATGCGTCTACCATTTTGCACTAGGGAGGAAGGATAAA
A_23_P374082	1.0458	up	0.647548	up	ADAM19	NM_033274	8728	chr5	-	156904475	156904534	GO:0007507|GO:0017124|GO:0008270|GO:0016021|GO:0006509|GO:0004222	hs|5q33.3	ENST00000257527	ADAM metallopeptidase domain 19	chr5:156904534-156904475	NM_033274	THC2602485	Hs.483944	Homo sapiens ADAM metallopeptidase domain 19 (ADAM19), mRNA [NM_033274]	ACACCGTCCACTGTGCGTTTGTATGTGTCTGGGATCCAGGGCAATGTGAATTTTCTTTTT
A_23_P48414	1.02945	up	0.808207	up	CCNA1	NM_003914	8900	chr13	+	37014154	37014213	GO:0005515|GO:0019901|GO:0010389|GO:0000079|GO:0007283|GO:0005829|GO:0000082|GO:0007067|GO:0000083|GO:0000086|GO:0015630|GO:0005654|GO:0000278|GO:0007141	hs|13q13.3	ENST00000418263	cyclin A1	chr13:37014154-37014213	NM_003914	THC2769591	Hs.417050	Homo sapiens cyclin A1 (CCNA1), transcript variant 1, mRNA [NM_003914]	TTGTCTATATCACCGATGATACATACACAAAACGACAACTGTTAAAAATGGAACACTTGC
A_24_P218814	1.01468	up	1.0906	up	RDH5	NM_002905	5959	chr12	+	56117833	56118164	GO:0007603|GO:0042572|GO:0005789|GO:0005788|GO:0004745|GO:0007601|GO:0001523|GO:0044297|GO:0055114	hs|12q13.2	ENST00000548123	retinol dehydrogenase 5 (11-cis/9-cis)	chr12:56117833-56118164	NM_002905	THC2499847	Hs.600940	Homo sapiens retinol dehydrogenase 5 (11-cis/9-cis) (RDH5), transcript variant 2, mRNA [NM_002905]	TACCTGAAAATGCAACAGCGCATCATGAACCTGATCTGTGACCCGGACCTAACCAAGGTG
A_23_P59877	1.00114	up	0.818394	up	FABP5	NM_001444	2171	chr8	+	82196174	82196772	GO:0006629|GO:0005515|GO:0005215|GO:0005737|GO:0005504|GO:0015758|GO:0008544|GO:0009611|GO:0006006|GO:0070062|GO:0008289|GO:0006656	hs|8q21.13	ENST00000297258	fatty acid binding protein 5 (psoriasis-associated)	chr8:82196174-82196772	NM_001444	THC2557360	Hs.408061	Homo sapiens fatty acid binding protein 5 (psoriasis-associated) (FABP5), mRNA [NM_001444]	ATAACAAGAAAATTGAAAGATGGGAAATTAGTGGTGGAGTGTGTCATGAACAATGTCACC
A_24_P64653	0.975199	up	0.987958	up	METTL7B	NM_152637	196410	chr12	+	56077637	56077696	GO:0008168|GO:0032259	hs|12q13.2	ENST00000394252	methyltransferase like 7B	chr12:56077637-56077696	NM_152637	THC2472891	Hs.51483	Homo sapiens methyltransferase like 7B (METTL7B), mRNA [NM_152637]	ATGGAAGCTGGGCCTTCATGTGGCAGCAAGTTTTCGAGCCCACCTGGAAACACATTGGGG
A_23_P351275	0.967582	up	0.749134	up	UPP1	NM_001287426	7378	chr7	+	48141567	48142940	GO:0046135|GO:0006139|GO:0044206|GO:0055086|GO:0044281|GO:0043097|GO:0042149|GO:0046108|GO:0009166|GO:0006206|GO:0004850|GO:0005829	hs|7p12.3	ENST00000416681	uridine phosphorylase 1	chr7:48141567-48142940	NM_001287426	THC2691784	Hs.488240	Homo sapiens uridine phosphorylase 1 (UPP1), transcript variant 3, mRNA [NM_001287426]	GCTGTCTGTCAGTCATGGTATGGGCATTCCTTCTATCTCAATCATGTTGCATGAGCTCAT
A_33_P3780286	0.951822	up	0.685111	up	LINC00460		728192	chr13	+	107030882	107030941		hs|13q33.3		long intergenic non-protein coding RNA 460	chr13:107030882-107030941		THC2613727	Hs.559194	Homo sapiens cDNA clone IMAGE:5284404. [BC042802]	CTGTACAATTGCTCTGTACAACTCGATAAAATAATCCATGCTAACAAAAGTCTAGAATGG
A_23_P79518	0.945051	up	0.645483	up	IL1B	NM_000576	3553	chr2	-	113587429	113587488	GO:0032755|GO:0019221|GO:0046330|GO:0002711|GO:0005615|GO:0032757|GO:0035234|GO:0031622|GO:0009743|GO:0030730|GO:0000165|GO:0001660|GO:0033198|GO:0034116|GO:0043123|GO:0031663|GO:0043122|GO:0032729|GO:0045410|GO:0032725|GO:0007566|GO:0019904|GO:0030593|GO:0014805|GO:0045840|GO:0005125|GO:0045086|GO:0043491|GO:0045893|GO:0045833|GO:0045080|GO:0030949|GO:0042346|GO:0008285|GO:0007267|GO:0035066|GO:…	hs|2q13	ENST00000263341	interleukin 1, beta	chr2:113587488-113587429	NM_000576	THC2469206	Hs.126256	Homo sapiens interleukin 1, beta (IL1B), mRNA [NM_000576]	GGAATCAATTCAATTTGGACTGGTGTGCTCTCTTTAAATCAAGTCCTTTAATTAAGACTG
A_33_P3320082	0.937812	up	0.947098	up	NFIB	NM_005596	4781	chr9	-	14306989	14307048	GO:0021960|GO:0006366|GO:0000981|GO:0071679|GO:0005634|GO:0060509|GO:2000795|GO:0003690|GO:0002062|GO:0061141|GO:0021740|GO:0045944|GO:2000791|GO:0001106|GO:0044300|GO:0005730|GO:0000122|GO:0000978|GO:0003677|GO:0043392|GO:0006260|GO:0001077|GO:0010001|GO:0060486|GO:0060510|GO:0030902	hs|9p22.3	ENST00000380953	nuclear factor I/B	chr9:14307048-14306989	NM_005596	THC2525905	Hs.644095	Homo sapiens nuclear factor I/B (NFIB), transcript variant 3, mRNA [NM_005596]	CATATCACAGTATCAGTTAAGGAGCTTGATTTGTTTTTGGCATACTACGTGCAGGAGCAA
A_33_P3847514	0.833282	up	0.473104	up	C6orf141	NM_001145652	135398	chr6	+	49519296	49519355		hs|6p12.3	ENST00000415078	chromosome 6 open reading frame 141	chr6:49519296-49519355	NM_001145652	THC2476994	Hs.722010	Homo sapiens chromosome 6 open reading frame 141 (C6orf141), mRNA [NM_001145652]	AATGCTATTCTGGGAGCTCCAACCTGCAATTAACCTACAGAAGGAACCTTTTGAGAGGCT
A_23_P385322	0.810415	up	0.57061	up	STAMBPL1	NM_020799	57559	chr10	+	90676505	90676564	GO:0005515|GO:0006508|GO:0046872|GO:0008237	hs|10q23.31	ENST00000371926	STAM binding protein-like 1	chr10:90676505-90676564	NM_020799	THC2625345	Hs.16229	Homo sapiens STAM binding protein-like 1 (STAMBPL1), mRNA [NM_020799]	CATGGAGAATGTAGAGGAATTATTCAATGTTCAGGATCAACATGATCTCCTCACTCTAGG
A_23_P214897	0.795202	up	0.773964	up	AKAP12	NM_144497	9590	chr6	+	151670006	151670065	GO:0005515|GO:0005737|GO:0007186|GO:0090036|GO:0008179|GO:0030819|GO:0006605|GO:0051018|GO:0005856|GO:0010739|GO:0005938	hs|6q25.1	ENST00000490177	A kinase (PRKA) anchor protein 12	chr6:151670006-151670065	NM_144497	THC2630885	Hs.371240	Homo sapiens A kinase (PRKA) anchor protein 12 (AKAP12), transcript variant 2, mRNA [NM_144497]	ACAACCCACTGAGTCCCAGGCTAATGATATTGGATTTAAGAAGGTGTTTAAGTTTGTTGG
A_32_P456318	0.783787	up	0.586165	up	SRSF12	NM_080743	135295	chr6	-	89805730	89805789	GO:0000395|GO:0000244|GO:0048025|GO:0000166|GO:0000381|GO:0003723|GO:0016482|GO:0005654|GO:0051082|GO:0050733	hs|6q15	ENST00000452027	serine/arginine-rich splicing factor 12	chr6:89805789-89805730	NM_080743	THC2555175	Hs.254414	Homo sapiens serine/arginine-rich splicing factor 12 (SRSF12), mRNA [NM_080743]	ATTGTCTTCTGGGAATATCTATATTCCAGGGTTCACTTTTGTCATAGAATTGTTTCTTGG
A_23_P6596	0.780925	up	0.392099	up	HES1	NM_005524	3280	chr3	+	193854276	193854463	GO:0005515|GO:0003700|GO:0006366|GO:0061106|GO:0021555|GO:0021558|GO:0045598|GO:0021557|GO:0046331|GO:0048844|GO:0048538|GO:0003281|GO:0060675|GO:0021861|GO:0042803|GO:0007224|GO:0003143|GO:0061009|GO:0007219|GO:0060716|GO:0045747|GO:0000122|GO:0045977|GO:0001889|GO:0045608|GO:0043388|GO:0005654|GO:0045892|GO:0008134|GO:0021984|GO:0035910|GO:0008284|GO:0042668|GO:0042826|GO:0030324|GO:0007262|GO:…	hs|3q29	ENST00000476918	hes family bHLH transcription factor 1	chr3:193854276-193854463	NM_005524	NP835010	Hs.250666	Homo sapiens hes family bHLH transcription factor 1 (HES1), mRNA [NM_005524]	AGTCATCAAAGCCTATTATGGAGAAAAGACGAAGAGCAAGAATAAATGAAAGTCTGAGCC
A_23_P10182	0.780751	up	0.560805	up	ACOX2	NM_003500	8309	chr3	-	58490908	58490967	GO:0016402|GO:0005782|GO:0006699|GO:0033791|GO:0050660|GO:0005102|GO:0044281|GO:0003997|GO:0003995|GO:0008206|GO:0033540|GO:0044255|GO:0005777	hs|3p14.3	ENST00000460921	acyl-CoA oxidase 2, branched chain	chr3:58490967-58490908	NM_003500	THC2470640	Hs.444959	Homo sapiens acyl-CoA oxidase 2, branched chain (ACOX2), mRNA [NM_003500]	GGAGATCCAAGCTATGAAATAACCAACAGTATTCAAGAAGCAACCAGCACCATCATGTGA
A_32_P225854	0.773686	up	0.573261	up	SPRED2	NM_181784	200734	chr2	-	65538851	65538910	GO:0005515|GO:0005886|GO:0019901|GO:0005730|GO:0005634|GO:0007275|GO:0090311|GO:0010801|GO:0030291|GO:0000188|GO:0005737|GO:0043517|GO:0005173|GO:0030658	hs|2p14	ENST00000356388	sprouty-related, EVH1 domain containing 2	chr2:65538910-65538851	NM_181784	THC2635678	Hs.59332	Homo sapiens sprouty-related, EVH1 domain containing 2 (SPRED2), transcript variant 1, mRNA [NM_181784]	ACCGGTGTAAATACCCAGTGTGCTTATGAGTCAGTTAGTAGACGTCTTCATTCATTGGAG
A_23_P34382	0.773349	up	0.571353	up	CLCA3P	NR_024604	9629	chr1	+	87120974	87121033	GO:0005215|GO:0005262|GO:0005244|GO:0070588|GO:0034707|GO:0006810|GO:0034765|GO:0005615|GO:0005254	hs|1p22.3	ENST00000466454	chloride channel accessory 3, pseudogene	chr1:87120974-87121033	NR_024604		Hs.673847	Homo sapiens chloride channel accessory 3, pseudogene (CLCA3P), non-coding RNA [NR_024604]	AGCCCTAGGCCCGAAATGACTAGCAAATATCATTTTCTGTATGAATTGTGGAACATCACA
A_23_P307392	0.766141	up	0.811852	up	LOC102725171	XR_432995	102725171	chr14	-	73075888	73075947		hs|14q24.2		uncharacterized LOC102725171	chr14:73075947-73075888	XR_432995	THC2474231	Hs.162868	PREDICTED: Homo sapiens uncharacterized LOC102725171 (LOC102725171), ncRNA [XR_432995]	GGATCGAGCAGCCTTCTTCTTTGGGACCCCTCGATATCCCATGGAATGCTCGCACGTTCT
A_23_P144476	0.76364	up	0.63919	up	SPRY1	NM_199327	10252	chr4	+	124324494	124324553	GO:0001656|GO:0005515|GO:0001657|GO:0008285|GO:0005886|GO:0042059|GO:0001759|GO:0051387|GO:0005829|GO:0046580|GO:0007173|GO:0043407|GO:0040037|GO:0070373|GO:0034261	hs|4q28.1	ENST00000339241	sprouty homolog 1, antagonist of FGF signaling (Drosophila)	chr4:124324494-124324553	NM_199327	NP082859	Hs.744854	Homo sapiens sprouty homolog 1, antagonist of FGF signaling (Drosophila) (SPRY1), transcript variant 2, mRNA [NM_199327]	CTCAAGTTGATATTTATAGCTGATCAATCTATATGTGTCACAGAACTATGCTGCCTAAAG
A_32_P113066	0.761799	up	0.58853	up	LRAT	NM_004744	9227	chr4	+	155673785	155673844	GO:0005791|GO:0047173|GO:0048471|GO:0016746|GO:0007603|GO:0005771|GO:0009790|GO:0001523|GO:0019841|GO:0042573|GO:0006776|GO:0001972|GO:0042572|GO:0005789|GO:0016021|GO:0007601	hs|4q32.1	ENST00000510733	lecithin retinol acyltransferase (phosphatidylcholine--retinol O-acyltransferase)	chr4:155673785-155673844	NM_004744	THC2744775	Hs.658427	Homo sapiens lecithin retinol acyltransferase (phosphatidylcholine--retinol O-acyltransferase) (LRAT), mRNA [NM_004744]	AGGAAGAGTCAACAGACTTTAGCAAAATCCTTTTATTTGATTCATGCATAACTCCTGATG
A_23_P212800	0.760664	up	0.860322	up	FGF5	NM_004464	2250	chr4	+	81207806	81207865	GO:0008286|GO:0048011|GO:0008284|GO:0008283|GO:0023019|GO:0048015|GO:0007267|GO:0005104|GO:0005576|GO:0005615|GO:0007399|GO:0007173|GO:0008543|GO:0045087|GO:0010001|GO:0051781|GO:0008083|GO:0038095	hs|4q21.21	ENST00000503413	fibroblast growth factor 5	chr4:81207806-81207865	NM_004464	THC2475627	Hs.37055	Homo sapiens fibroblast growth factor 5 (FGF5), transcript variant 1, mRNA [NM_004464]	CTCAAGTTTCGCTTTGGATAATATTAATCTTGGCCTTGTGAGAAACCATTCTTTCCCCTC
A_23_P413641	0.753769	up	0.497917	up	PREX1	NM_020820	57580	chr20	-	47241619	47241677	GO:0005515|GO:0048471|GO:0005886|GO:0006801|GO:0005100|GO:0043231|GO:0005829|GO:0030426|GO:0035556|GO:0005737|GO:0005543|GO:0030833|GO:0043198|GO:0032321|GO:0050773|GO:0030041|GO:0042119|GO:0005089|GO:0019899|GO:0032319	hs|20q13.13	ENST00000396220	phosphatidylinositol-3,4,5-trisphosphate-dependent Rac exchange factor 1	chr20:47241677-47241619	NM_020820	THC2467809	Hs.153310	Homo sapiens phosphatidylinositol-3,4,5-trisphosphate-dependent Rac exchange factor 1 (PREX1), mRNA [NM_020820]	CAAAGAAAGGTATGTTGTCTAACAGGGGACCAACAGAAGGTAGTATTGACAACTGTTCCC
A_33_P3390823	0.74097	up	0.673466	up				chr7	+	208930	208989		hs|7p22.3			chr7:000208930-000208989					ATCATGACCTTCCAGAATTACGGGCAAGCGCTGTTCAAACCCATGAAGTAAGTGCCGAGG
A_24_P915692	0.735919	up	0.623212	up	PHLDA1	NM_007350	22822	chr12	-	76419627	76419686	GO:0005515|GO:0043065|GO:0045210|GO:0021879|GO:0005730|GO:0006915|GO:0030659	hs|12q21.2	ENST00000266671	pleckstrin homology-like domain, family A, member 1	chr12:76419686-76419627	NM_007350	THC2553254	Hs.602085	Homo sapiens pleckstrin homology-like domain, family A, member 1 (PHLDA1), mRNA [NM_007350]	TACAGGATCTAAAAGGGTTTTCTTAGAAAGGGCAATATTGTCCAATGAAGTAAGCAGAAG
A_23_P128147	0.734888	up	0.51499	up	TUBA1B	NM_006082	10376	chr12	-	49521633	49521692	GO:0003725|GO:0005515|GO:0005881|GO:0051258|GO:0005874|GO:0003924|GO:0000226|GO:0005525|GO:0006184|GO:0030705|GO:0005198|GO:0006457|GO:0005200|GO:0051084|GO:0071353|GO:0007017|GO:0044267|GO:0070062|GO:0051301	hs|12q13.12	ENST00000547765	tubulin, alpha 1b	chr12:49521692-49521633	NM_006082	THC2529286	Hs.524390	Homo sapiens tubulin, alpha 1b (TUBA1B), mRNA [NM_006082]	GCTTCAGCTTAACTGACAGATGTTAAAGCTTTCTGGTTAGATTGTTTTCACTTGGTGATC
A_24_P354715	0.731816	up	0.564476	up	NT5E	NM_002526	4907	chr6	+	86204891	86204950	GO:0005886|GO:0055086|GO:0046086|GO:0006259|GO:0031225|GO:0044281|GO:0046872|GO:0006196|GO:0046135|GO:0005737|GO:0006195|GO:0000166|GO:0016020|GO:0006144|GO:0050728|GO:0016311|GO:0008253|GO:0006206|GO:0070062	hs|6q14.3	ENST00000257770	5'-nucleotidase, ecto (CD73)	chr6:86204891-86204950	NM_002526	THC2468393	Hs.153952	Homo sapiens 5'-nucleotidase, ecto (CD73) (NT5E), transcript variant 1, mRNA [NM_002526]	TCTGCCTCCAAATCTGAACAGTCACTGTAAATCATTCTTAAGCCCAGATATGAGAACTTC
A_33_P3816688	0.721843	up	0.755707	up	PPARGC1B	NM_133263	133522	chr5	+	149234475	149234534	GO:0006366|GO:0003723|GO:0050682|GO:0005634|GO:0044281|GO:2000273|GO:0051591|GO:0005739|GO:0030374|GO:0000166|GO:0045780|GO:0045944|GO:0007015|GO:0044255|GO:0006355|GO:0001104|GO:0030331|GO:0045672|GO:0051384|GO:0006390|GO:0060346|GO:0001503|GO:0016592|GO:0010694|GO:0030546|GO:0034614|GO:0005654|GO:0045892|GO:0030520|GO:0042327	hs|5q32	ENST00000309241	peroxisome proliferator-activated receptor gamma, coactivator 1 beta	chr5:149234475-149234534	NM_133263	THC2551684	Hs.483816	Homo sapiens peroxisome proliferator-activated receptor gamma, coactivator 1 beta (PPARGC1B), transcript variant 1, mRNA [NM_133263]	CACAGAAACTGTAGAATCTCTATGCTCATGTACTGTAAATAGTGAAGTGATCTGCTTATA
A_33_P3371727	0.707255	up	0.461396	up	SAT1	AK310078	6303	chrX	+	23802269	23802328	GO:0005515|GO:0001525|GO:0032918|GO:0044281|GO:0005829|GO:0005622|GO:0034641|GO:0006596|GO:0019809|GO:0042127|GO:0006595|GO:0004145|GO:0009447	hs|Xp22.11	ENST00000379253	spermidine/spermine N1-acetyltransferase 1	chrX:23802269-23802328		THC2523522	Hs.28491	spermidine/spermine N1-acetyltransferase 1 [Source:HGNC Symbol;Acc:10540] [ENST00000379253]	GCTGTGGAGACCCGGAAGAGTTAGATATAATGTCATTTGTTGTAATTCAGTTTCATAAAA
A_33_P3237150	0.70427	up	0.474126	up	BMP2	NM_001200	650	chr20	+	6760810	6760869	GO:0005515|GO:0001658|GO:0003181|GO:0009790|GO:0005615|GO:0010894|GO:0003308|GO:0007507|GO:0007219|GO:0002062|GO:0030198|GO:0009887|GO:0033690|GO:0004745|GO:0030335|GO:0030501|GO:0009986|GO:0019211|GO:0000122|GO:0021978|GO:0030509|GO:0045786|GO:0005125|GO:0001701|GO:0001649|GO:0003130|GO:0001501|GO:0045165|GO:0045600|GO:0040007|GO:0035630|GO:0008083|GO:0008285|GO:0042482|GO:0007267|GO:0010718|GO:…	hs|20p12.3	ENST00000378827	bone morphogenetic protein 2	chr20:6760810-6760869	NM_001200	THC2647107	Hs.73853	Homo sapiens bone morphogenetic protein 2 (BMP2), mRNA [NM_001200]	GCTTTTCTTTCCAAGGTTGTGTGTTTGAACACATTTCTCCAAATGTTAAACCTATTTCAG
A_23_P111311	0.695255	up	0.461459	up	AKAP12	NM_144497	9590	chr6	+	151674814	151674873	GO:0005515|GO:0005737|GO:0007186|GO:0090036|GO:0008179|GO:0030819|GO:0006605|GO:0051018|GO:0005856|GO:0010739|GO:0005938	hs|6q25.1	ENST00000253332	A kinase (PRKA) anchor protein 12	chr6:151674814-151674873	NM_144497	THC2599416	Hs.371240	Homo sapiens A kinase (PRKA) anchor protein 12 (AKAP12), transcript variant 2, mRNA [NM_144497]	CACAGGAGGAGTTACAGAAACAAGAGAGAGAATCTGCAAAGTCAGAACTTACAGAATCTT
A_23_P124486	0.677726	up	0.554389	up	PTPN9	NM_002833	5780	chr15	-	75760160	75760219	GO:0005515|GO:0005737|GO:0006470|GO:0035335|GO:0004725|GO:0004726	hs|15q24.2	ENST00000306726	protein tyrosine phosphatase, non-receptor type 9	chr15:75760219-75760160	NM_002833	THC2467723	Hs.445775	Homo sapiens protein tyrosine phosphatase, non-receptor type 9 (PTPN9), mRNA [NM_002833]	TCCCTTATCCGATGATTTTTCTACATTTACTTGGCCAATTTGGGGAACAGACCTCCACTG
A_23_P208880	0.674449	up	0.632014	up	UHRF1	NM_013282	29128	chr19	+	4962065	4962124	GO:2000373|GO:0005515|GO:0000987|GO:0000792|GO:0004842|GO:0000790|GO:0008327|GO:0003700|GO:0000791|GO:0008283|GO:0005657|GO:0016874|GO:0005634|GO:0035064|GO:0016363|GO:0042802|GO:0042393|GO:0010216|GO:0042787|GO:0045944|GO:0016574|GO:0000122|GO:0031493|GO:0006351|GO:0051865|GO:0032270|GO:0007049|GO:0006281|GO:0008270|GO:0010390	hs|19p13.3		ubiquitin-like with PHD and ring finger domains 1	chr19:4962065-4962124	NM_013282	THC2462675	Hs.108106	Homo sapiens ubiquitin-like with PHD and ring finger domains 1 (UHRF1), transcript variant 2, mRNA [NM_013282]	TGTATTAGGGAAGAATGAGACAATTTTGTGTAGGCTTTTTCTAAAGTCCAGTACTTTGTC
A_24_P188071	0.672623	up	0.501716	up	TUBA1C	NM_032704	84790	chr12	+	49667030	49667089	GO:0005515|GO:0005881|GO:0051258|GO:0005874|GO:0003924|GO:0005634|GO:0005525|GO:0006184|GO:0030705|GO:0005198|GO:0006457|GO:0005200|GO:0051084|GO:0007017|GO:0044267|GO:0051301	hs|12q13.12	ENST00000301072	tubulin, alpha 1c	chr12:49667030-49667089	NM_032704	THC2469898	Hs.652390	Homo sapiens tubulin, alpha 1c (TUBA1C), mRNA [NM_032704]	CACTCCTTTGTCTTGGAACTGTCTTATTTTTGTTCTGTAAATGTCTATTGCCGTAAATTG
A_33_P3309859	0.667634	up	0.459508	up				chr3	+	194366000	194366059		hs|3q29			chr3:194366000-194366059		THC2641907			ATACCAATAGCATGAACTGCTTTCTTCCTGAACTGAAGGCAAGCCCATATGGTTGCCACT
A_23_P393620	0.665365	up	0.494948	up	TFPI2	NM_006528	7980	chr7	-	93516575	93516634	GO:0010951|GO:0007596|GO:0004867|GO:0005578|GO:0005634|GO:0005201	hs|7q21.3	ENST00000222543	tissue factor pathway inhibitor 2	chr7:93516634-93516575	NM_006528	NP1186420	Hs.438231	Homo sapiens tissue factor pathway inhibitor 2 (TFPI2), transcript variant 1, mRNA [NM_006528]	CTGTGGAGGGAATGACAATAACTTTGTTAGCAGGGAGGATTGCAAACGTGCATGTGCAAA
A_33_P3264910	0.659311	up	0.616519	up	NKX6-2	NM_177400	84504	chr10	-	134598324	134598383	GO:0000976|GO:0006355|GO:0003700|GO:0010455|GO:0010454|GO:0022010|GO:0045686|GO:0005634|GO:0000122|GO:0045687|GO:0031018|GO:0050885|GO:0021912|GO:0021913	hs|10q26.3	ENST00000368592	NK6 homeobox 2	chr10:134598383-134598324	NM_177400		Hs.134013	Homo sapiens NK6 homeobox 2 (NKX6-2), mRNA [NM_177400]	ATCCGGGGGCGGCCCCGGGTGGGCGCGAGTCGCTTTGTATCATCAATAAATTATTTAACG
A_24_P117029	0.656113	up	0.583533	up	LDLR	NM_000527	3949	chr19	+	11244293	11244352	GO:0006629|GO:0005515|GO:0005886|GO:0007603|GO:0010899|GO:0044281|GO:0030301|GO:0005764|GO:0030299|GO:0005041|GO:0001948|GO:0034383|GO:0015914|GO:0030229|GO:0034362|GO:0016032|GO:0008203|GO:0042632|GO:0005794|GO:0010867|GO:0009986|GO:0005770|GO:0005509|GO:0030169|GO:0001523|GO:0006898|GO:0006897|GO:0043235|GO:0005905|GO:0070508|GO:0005887|GO:0042157|GO:0030669|GO:0042159|GO:0005769|GO:0009897|GO:…	hs|19p13.2		low density lipoprotein receptor	chr19:11244293-11244352	NM_000527	THC2470337	Hs.713981	Homo sapiens low density lipoprotein receptor (LDLR), transcript variant 1, mRNA [NM_000527]	ATTGCCTCTGAAATGCCTCTTCTTTATGTACAAAGATTATTTGCACGAACTGGACTGTGT
A_23_P338325	0.652067	up	0.540259	up	ELK3	NM_005230	2004	chr12	+	96660926	96660985	GO:0005515|GO:0003700|GO:0006357|GO:0006366|GO:0000981|GO:0003714|GO:0005730|GO:0005634|GO:0032422|GO:0001525|GO:0000978|GO:0030154|GO:0043231|GO:0005739|GO:0007165|GO:0001077|GO:0045944|GO:0042060|GO:0045892	hs|12q23.1	ENST00000549985	ELK3, ETS-domain protein (SRF accessory protein 2)	chr12:96660926-96660985	NM_005230	THC2464277	Hs.46523	Homo sapiens ELK3, ETS-domain protein (SRF accessory protein 2) (ELK3), mRNA [NM_005230]	GTACTGCTTTCTTCAAACTCTCAGAAATCCTGATGACGTCTGGCCACAATTAAGGACTCA
A_33_P3267356	0.649731	up	0.477614	up	GLS	NM_001256310	2744	chr2	+	191797529	191797588	GO:0005515|GO:0006537|GO:0007268|GO:0008652|GO:0044281|GO:0014047|GO:0007269|GO:0005829|GO:0005739|GO:0034641|GO:0002087|GO:0001967|GO:0051289|GO:0005759|GO:0004359|GO:0006543	hs|2q32.2	ENST00000338435	glutaminase	chr2:191797529-191797588	NM_001256310	THC2462768	Hs.116448	Homo sapiens glutaminase (GLS), transcript variant 2, mRNA [NM_001256310]	AATGAGGACATCTCTACAACTGTAGTATATAGAATGGAAAGTCTGGGAGAGAAAAGCTAA
A_32_P151782	0.645171	up	0.511903	up	XLOC_010709			chr13	-	100740902	100740961		hs|13q32.3			chr13:100740961-100740902		THC2623129	Hs.738523	BROAD Institute lincRNA (XLOC_010709), lincRNA [TCONS_00022099]	ATCCGAAGTTCCAGACAAATGCCCAAACTACATTCCTGCATGTTCGAAAGCGTAAATTGC
A_24_P921321	0.644918	up	0.452725	up	PTPRJ	NM_002843	5795	chr11	+	48192048	48192107	GO:0051898|GO:0005515|GO:0051897|GO:0030308|GO:0008285|GO:0008013|GO:0005886|GO:0060242|GO:0051894|GO:0030155|GO:2000272|GO:0035335|GO:0007507|GO:0016791|GO:0005911|GO:0043407|GO:0010572|GO:0010642|GO:0004725|GO:0070062|GO:0051019|GO:0001772|GO:0030336|GO:0070097|GO:0045295|GO:0009986|GO:0019901|GO:0042059|GO:0032587|GO:0005161|GO:0050860|GO:0050918|GO:0045785|GO:0007596|GO:0005887|GO:0010759|GO:…	hs|11p11.2		protein tyrosine phosphatase, receptor type, J	chr11:48192048-48192107	NM_002843	THC2633482	Hs.318547	Homo sapiens protein tyrosine phosphatase, receptor type, J (PTPRJ), transcript variant 1, mRNA [NM_002843]	TGAAATGCTTGATTGTACTTATTGAGCTAAACAAGTCTTGGTGACTGTTGTTGATTTGCC
A_23_P102364	0.641003	up	0.361627	up	NGEF	NM_019850	25791	chr2	-	233743468	233743527	GO:0051056|GO:0048011|GO:0043065|GO:0048013|GO:0007264|GO:0097190|GO:0043087|GO:0005829|GO:0030426|GO:0016020|GO:0005089|GO:0032319|GO:0061002	hs|2q37.1	ENST00000264051	neuronal guanine nucleotide exchange factor	chr2:233743527-233743468	NM_019850	THC2464911	Hs.97316	Homo sapiens neuronal guanine nucleotide exchange factor (NGEF), transcript variant 1, mRNA [NM_019850]	AGGAGCCCAGGTGTTTTAAGGAATGAATTGGTCACTGCATCTTGTATCGATTATGGTTCT
A_23_P53057	0.633556	up	0.618464	up	ZNF215	NM_013250	7762	chr11	+	6978926	6978985	GO:0003700|GO:0006366|GO:0006357|GO:0000981|GO:0005634|GO:0003677|GO:0046872	hs|11p15.4	ENST00000278319	zinc finger protein 215	chr11:6978926-6978985	NM_013250	THC2476995	Hs.523457	Homo sapiens zinc finger protein 215 (ZNF215), mRNA [NM_013250]	AAGTTGCAGTTCCTAAGAACCTATTGATGATGTTCAGTGCAGACTTACTGTACCTTTGGG
A_24_P226116	0.632822	up	0.44778	up	NAA15	NM_057175	80155	chr4	+	140311796	140311855	GO:0005515|GO:0031415|GO:0005667|GO:0043066|GO:0008080|GO:0050821|GO:0005634|GO:0001525|GO:0006351|GO:0030154|GO:0005737|GO:0043022|GO:0016407|GO:0045893|GO:0006474	hs|4q31.1	ENST00000398947	N(alpha)-acetyltransferase 15, NatA auxiliary subunit	chr4:140311796-140311855	NM_057175	THC2661399	Hs.745047	Homo sapiens N(alpha)-acetyltransferase 15, NatA auxiliary subunit (NAA15), mRNA [NM_057175]	AGCTACTCTTGTCATTTCTCGTTGAAAAACTAAAATCTGACTAGGTTAGTTTACTCAGCT
A_33_P3268555	0.620102	up	0.400929	up	SP140	NM_001005176	11262	chr2	+	231103722	231103781	GO:0005515|GO:0006355|GO:0005737|GO:0003700|GO:0008270|GO:0006952|GO:0005654|GO:0005634|GO:0005635|GO:0003677	hs|2q37.1	ENST00000544128	SP140 nuclear body protein	chr2:231103722-231103781	NM_001005176	THC2483929	Hs.632549	Homo sapiens SP140 nuclear body protein (SP140), transcript variant 2, mRNA [NM_001005176]	CCCTGTGCTAAGGAATCTGGAGTTTAATTTTTGGAAAATAAAGAAGGAATAAAGGGCATT
A_23_P40217	0.617745	up	0.387719	up	DOK5	NM_018431	55816	chr20	+	53267203	53267262	GO:0000165|GO:0005158|GO:0005057|GO:0007169|GO:0007399	hs|20q13.2	ENST00000262593	docking protein 5	chr20:53267203-53267262	NM_018431	THC2604556	Hs.656582	Homo sapiens docking protein 5 (DOK5), mRNA [NM_018431]	ATTCTTAGTGTAATTGAAACGTGCTCTATAGATATTGACTCTGTGTTCCCTCTTTTACAG
A_23_P204847	0.609325	up	0.415212	up	LCP1	NM_002298	3936	chr13	-	46700337	46700396	GO:0044319|GO:0005886|GO:0005884|GO:0031100|GO:0010737|GO:0030175|GO:0015629|GO:0032432|GO:0005615|GO:0005829|GO:0042802|GO:0005737|GO:0051015|GO:0033157|GO:0051017|GO:0002286|GO:0070062|GO:0001725|GO:0005509|GO:0003779|GO:0001891|GO:0032587|GO:0001726|GO:0016477|GO:0005925	hs|13q14.13	ENST00000323076	lymphocyte cytosolic protein 1 (L-plastin)	chr13:46700396-46700337	NM_002298	THC2571049	Hs.381099	Homo sapiens lymphocyte cytosolic protein 1 (L-plastin) (LCP1), mRNA [NM_002298]	ACGCCCTCTATCATGGTGAAAAGCTCCATCAATGAGGTATCTTCTTTAGTGGTGGTATGT
A_33_P3353027	0.607112	up	0.554135	up				chr7	+	29188214	29188273		hs|7p14.3	ENST00000461824		chr7:29188214-29188273				chimerin 2 [Source:HGNC Symbol;Acc:1944] [ENST00000461824]	AGTTTTGTAAGTTTGTAGCATTTCGACTTAAGAAGTTATTAAAGCTTAAAACTGCACTGA
A_24_P921933	0.60071	up	0.414643	up	SRSF1	NM_001078166	6426	chr17	-	56078390	56078449	GO:0008380|GO:0006397|GO:0005515|GO:0010467|GO:0006369|GO:0006366|GO:0003723|GO:0006376|GO:0031124|GO:0005634|GO:0050733|GO:0071013|GO:0003729|GO:0060048|GO:0001701|GO:0000395|GO:0005737|GO:0006406|GO:0016607|GO:0000166|GO:0000398|GO:0005654|GO:0035145|GO:0070062	hs|17q22		serine/arginine-rich splicing factor 1	chr17:56078449-56078390	NM_001078166	THC2546862	Hs.68714	Homo sapiens serine/arginine-rich splicing factor 1 (SRSF1), transcript variant 2, mRNA [NM_001078166]	ACTGTTAGACTGAAGTTCTGTTGTAACATAACCATTATTTCCATCACAGTATGAAGACTG
A_33_P3222653	-0.593605	down	-0.739496	down	LINC00605		100131366	chr14	-	103653560	103653619		hs|14q32.32	ENST00000514902	long intergenic non-protein coding RNA 605	chr14:103653619-103653560	NR_033938	THC2480021	Hs.147881	Homo sapiens long intergenic non-protein coding RNA 605 (LINC00605), long non-coding RNA [NR_033938]	AATCCCACAGGAGCTGTCGCTGATCTTTGTCCTCTATTCGCTGAAATAAAGTTCACCATG
A_24_P156748	-0.597948	down	-0.40272	down	SLC30A2	NM_001004434	7780	chr1	-	26364638	26364697	GO:0005737|GO:0005770|GO:0008324|GO:0006829|GO:0016021|GO:0005765|GO:0061090|GO:0055085	hs|1p36.11	ENST00000374276	solute carrier family 30 (zinc transporter), member 2	chr1:26364697-26364638	NM_001004434	NP1145840	Hs.143545	Homo sapiens solute carrier family 30 (zinc transporter), member 2 (SLC30A2), transcript variant 1, mRNA [NM_001004434]	ACCTGTCCCCGACTCATCGAGACAACATGCCCAGTTATCAGGGAGTCCTGTGTCACAAGG
A_23_P113005	-0.598137	down	-0.323962	down	EFNA1	NM_004428	1942	chr1	+	155106767	155106826	GO:0005515|GO:0033628|GO:0003180|GO:0050730|GO:0003183|GO:0007267|GO:0050731|GO:0010719|GO:0014028|GO:0000187|GO:0007411|GO:0034446|GO:0046658|GO:0061002|GO:0070062|GO:0003199|GO:0048013|GO:0005102|GO:0045765|GO:0001525|GO:0000122|GO:0043535|GO:0016477|GO:0046875|GO:0005887|GO:0050770	hs|1q22	ENST00000469878	ephrin-A1	chr1:155106767-155106826	NM_004428	THC2506968	Hs.516664	Homo sapiens ephrin-A1 (EFNA1), transcript variant 1, mRNA [NM_004428]	ATGGAGAAAGAAGTGGAGACAGTCCTTTCCCACCATTCCTGCCTTTAAGCCAAAGAAACA
A_23_P501831	-0.601199	down	-0.392406	down	FAXDC2	NM_032385	10826	chr5	-	154198125	154198184	GO:0005506|GO:0016491|GO:0006633|GO:0016021|GO:0055114	hs|5q33.2	ENST00000423554	fatty acid hydroxylase domain containing 2	chr5:154198184-154198125	NM_032385	THC2485876	Hs.519694	Homo sapiens fatty acid hydroxylase domain containing 2 (FAXDC2), mRNA [NM_032385]	GGGCCCAGCCCTATCCTTTTCTGTATCAAACAAAATCCTTGAGGTTGGTATACAAGTTAA
A_23_P358917	-0.625982	down	-0.868202	down	CYP3A7	NM_000765	1551	chr7	-	99303037	99303096	GO:0004497|GO:0006805|GO:0070330|GO:0019825|GO:0005506|GO:0005789|GO:0044281|GO:0055114|GO:0020037	hs|7q22.1	ENST00000336374	cytochrome P450, family 3, subfamily A, polypeptide 7	chr7:99303096-99303037	NM_000765	NP1161387	Hs.111944	Homo sapiens cytochrome P450, family 3, subfamily A, polypeptide 7 (CYP3A7), mRNA [NM_000765]	TTTAAGAAAGCTGTGCCCCAGAACACCAGAGACCTCAAATTACTTTACAAATAGAACCCT
A_23_P325690	-0.630002	down	-0.599141	down	ANKRD35	NM_144698	148741	chr1	+	145568429	145568488		hs|1q21.1	ENST00000355594	ankyrin repeat domain 35	chr1:145568429-145568488	NM_144698	THC2472983	Hs.710624	Homo sapiens ankyrin repeat domain 35 (ANKRD35), transcript variant 1, mRNA [NM_144698]	GACCTGAGAACCTGGACCCTGGAATCAGCATGGATGAGACCAGAGGAGGTATGGATGGAA
A_33_P3323188	-0.630181	down	-0.529717	down	LOC728743		728743	chr7	+	150109494	150109553		hs|7q36.1	ENST00000476489	zinc finger protein pseudogene	chr7:150109494-150109553	NR_027237	THC2491768	Hs.650365	Homo sapiens zinc finger protein pseudogene (LOC728743), non-coding RNA [NR_027237]	TATTTCTACAGGTTGCTGACTCCTGCGGGAGCTGACTGAGTGGAATAAATGTTCTCTCAA
A_23_P370588	-0.631349	down	-0.835744	down	HOXB8	NM_024016	3218	chr17	-	46689835	46689894	GO:0008344|GO:0006355|GO:0000976|GO:0003700|GO:0045638|GO:0048704|GO:0005634|GO:0007625|GO:0009952|GO:0021516|GO:0019233|GO:0006351	hs|17q21.32	ENST00000239144	homeobox B8	chr17:46689894-46689835	NM_024016	THC2473610	Hs.514292	Homo sapiens homeobox B8 (HOXB8), mRNA [NM_024016]	GCTGTGGGCAATTGTTACAAGTGTTCTTAGGTTTACTGTGAAGAGAATGTATTCTGTATC
A_23_P15108	-0.634749	down	-0.412041	down	YPEL3	NM_031477	83719	chr16	-	30104047	30104106	GO:0005730	hs|16p11.2	ENST00000566595	yippee-like 3 (Drosophila)	chr16:30104106-30104047	NM_031477	THC2504242	Hs.513491	Homo sapiens yippee-like 3 (Drosophila) (YPEL3), transcript variant 1, mRNA [NM_031477]	GAGCAGCCAGAAGTACAAAGAGGGGAAGTACATCATTGAACTCAACCACATGATCAAAGA
A_23_P104188	-0.638717	down	-0.473335	down	ELF3	NM_004433	1999	chr1	+	201984429	201984488	GO:0005515|GO:0003700|GO:0006357|GO:0006366|GO:0060056|GO:0000981|GO:0001824|GO:0003713|GO:0005634|GO:0007275|GO:0043565|GO:0005737|GO:0006954|GO:0008544|GO:0030198|GO:0045944|GO:0030855|GO:0045893|GO:0045892	hs|1q32.1	ENST00000475698	E74-like factor 3 (ets domain transcription factor, epithelial-specific )	chr1:201984429-201984488	NM_004433	THC2556235	Hs.603657	Homo sapiens E74-like factor 3 (ets domain transcription factor, epithelial-specific ) (ELF3), transcript variant 1, mRNA [NM_004433]	AGGTTCTCCAGAGTCGGAACTGAGGGTTGGAACTATACCCGGGACCAAACTCACGGACCA
A_24_P7652	-0.664106	down	-0.665889	down	MAP7D2	NM_152780	256714	chrX	-	20071017	20071076	GO:0005874|GO:0000226	hs|Xp22.12	ENST00000452324	MAP7 domain containing 2	chrX:20071076-20071017	NM_152780	THC2611095	Hs.127951	Homo sapiens MAP7 domain containing 2 (MAP7D2), transcript variant 2, mRNA [NM_152780]	GTTTGCCAAAGCCAACGGAGCCTCCCATGAATAAACGCCTGTCTTCATCCACCGTGGCAA
A_24_P367645	-0.670288	down	-0.550024	down	MAP7D2	NM_152780	256714	chrX	-	20025496	20025555	GO:0005874|GO:0000226	hs|Xp22.12	ENST00000485173	MAP7 domain containing 2	chrX:20025555-20025496	NM_152780	THC2478017	Hs.127951	Homo sapiens MAP7 domain containing 2 (MAP7D2), transcript variant 2, mRNA [NM_152780]	CTGAATGGGAAAAATGACACTAGAATGTATACTCCACACATTTTATGCCATATAATGGTG
A_23_P134854	-0.736663	down	-0.551272	down	CLDN23	NM_194284	137075	chr8	+	8561413	8561472	GO:0016338|GO:0070830|GO:0005886|GO:0005198|GO:0034329|GO:0016021|GO:0005923|GO:0045216|GO:0042802	hs|8p23.1	ENST00000519106	claudin 23	chr8:8561413-8561472	NM_194284	THC2648332	Hs.183617	Homo sapiens claudin 23 (CLDN23), mRNA [NM_194284]	GCATGCAAGAGTTTCTCTTCCAGAAGCCAAGAGGAGAACAAAGGTCCTAATGCTGTACTA
A_24_P181055	-0.772974	down	-0.58838	down	ST3GAL4	NM_006278	6484	chr11	+	126283477	126283536	GO:0005975|GO:0016266|GO:0047288|GO:0044281|GO:0003836|GO:0042339|GO:0030173|GO:0050890|GO:0000139|GO:0018146|GO:0032580|GO:0030203|GO:0044267|GO:0070062|GO:0018279|GO:0043687	hs|11q24.2	ENST00000530591	ST3 beta-galactoside alpha-2,3-sialyltransferase 4	chr11:126283477-126283536	NM_006278	THC2707649	Hs.591947	Homo sapiens ST3 beta-galactoside alpha-2,3-sialyltransferase 4 (ST3GAL4), transcript variant 1, mRNA [NM_006278]	CCCAGACGCCTACAACAAGAAGCAGACCATTCACTACTATGAGCAGATCACGCTCAAGTC
A_23_P73571	-0.853303	down	-0.583259	down	MUM1L1	NM_152423	139221	chrX	+	105452546	105452605	GO:0070062	hs|Xq22.3	ENST00000337685	melanoma associated antigen (mutated) 1-like 1	chrX:105452546-105452605	NM_152423	THC2471767	Hs.592221	Homo sapiens melanoma associated antigen (mutated) 1-like 1 (MUM1L1), transcript variant 2, mRNA [NM_152423]	ATGATATAAATGCCAACTGGCAAGTCATTCCAAACTGCTTGAAGGAGTAGATGAACCAGA
A_23_P142878	-0.878492	down	-0.83686	down	ATOH8	NM_032827	84913	chr2	+	86014868	86014927	GO:0006355|GO:0046983|GO:0005634|GO:0003677|GO:0030154|GO:0006351|GO:0007399	hs|2p11.2	ENST00000306279	atonal homolog 8 (Drosophila)	chr2:86014868-86014927	NM_032827	THC2622332	Hs.135569	Homo sapiens atonal homolog 8 (Drosophila) (ATOH8), mRNA [NM_032827]	GGGCAGGCCCTGCCATGGACAGAAAAAGAGTTTTTCTCTTGTTCAGCCTGCACGTGGCCT
A_33_P3332156	-0.913921	down	-0.672483	down	C1orf95	NM_001003665	375057	chr1	+	226784622	226784681	GO:0016021	hs|1q42.12	ENST00000366788	chromosome 1 open reading frame 95	chr1:226784622-226784681	NM_001003665	THC2620035	Hs.116827	Homo sapiens chromosome 1 open reading frame 95 (C1orf95), mRNA [NM_001003665]	ATCGTCATGGTGGGCTGGATCATGAGCATCTTCTGGGGCATGGACATGGTCATCCTTGCC
A_33_P3318117	-0.919994	down	-1.00076	down	CYP3A7	NM_000765	1551	chr7	-	99303139	99303198	GO:0004497|GO:0006805|GO:0070330|GO:0019825|GO:0005506|GO:0005789|GO:0044281|GO:0055114|GO:0020037	hs|7q22.1	ENST00000336374	cytochrome P450, family 3, subfamily A, polypeptide 7	chr7:99303198-99303139	NM_000765	NP1161387	Hs.111944	Homo sapiens cytochrome P450, family 3, subfamily A, polypeptide 7 (CYP3A7), mRNA [NM_000765]	TGGAGGACTTCTTCTAACAGAAAAACCCATTGTTCTAAAGGCTGAGTCAAGGGATGAGAC
A_23_P13753	-1.04751	down	-0.87393	down	NFE2	NM_006163	4778	chr12	-	54685979	54686038	GO:0003700|GO:0006357|GO:0050699|GO:0008015|GO:0003713|GO:0005730|GO:0007267|GO:0005634|GO:0007275|GO:0006337|GO:0030502|GO:0015629|GO:0006351|GO:2000758|GO:0043565|GO:0007599|GO:0005737|GO:0047485|GO:0007596|GO:0016605|GO:0060716|GO:0005654|GO:0045893|GO:0034242	hs|12q13.13	ENST00000540264	nuclear factor, erythroid 2	chr12:54686038-54685979	NM_006163	THC2602034	Hs.75643	Homo sapiens nuclear factor, erythroid 2 (NFE2), transcript variant 1, mRNA [NM_006163]	GGCAACAAGTGTTTGGAAGTTCCAAGGTGTGTTCAAAGAGGCTTGCCTTGAGGGAGGGCT
A_23_P14986	-1.16595	down	-1.1057	down	HSD11B2	NM_000196	3291	chr16	+	67471224	67471283	GO:0001666|GO:0032868|GO:0007565|GO:0005783|GO:0042493|GO:0006704|GO:0003845|GO:0051384|GO:0032094|GO:0051287|GO:0002017|GO:0005496|GO:0055114	hs|16q22.1	ENST00000326152	hydroxysteroid (11-beta) dehydrogenase 2	chr16:67471224-67471283	NM_000196	THC2462482	Hs.1376	Homo sapiens hydroxysteroid (11-beta) dehydrogenase 2 (HSD11B2), mRNA [NM_000196]	TGCAGATAGTGCCTCTGCAAACTAAGGAGTGACTAGGTGGGTTGGGGACCCCCTCAGGAT
A_23_P334798	-1.23515	down	-1.00518	down	LRRC2	NM_024512	79442	chr3	-	46563082	46563141		hs|3p21.31	ENST00000296144	leucine rich repeat containing 2	chr3:46563141-46563082	NM_024512	THC2478401	Hs.657345	Homo sapiens leucine rich repeat containing 2 (LRRC2), mRNA [NM_024512]	AGCCTTATGGACAATCCTATTGATAATGCCCAATGTGAAGATGGCAATGAAATAATGGAA
A_33_P3267160	-1.51834	down	-2.31088	down	CYB5R4	AK124658	51167	chr6	+	84675872	84675931	GO:0048471|GO:0004128|GO:0005783|GO:0050660|GO:0006801|GO:0006739|GO:0006091|GO:0042593|GO:0046872|GO:0016653|GO:0003032|GO:0003958|GO:0016174|GO:0048468|GO:0030073|GO:0046677|GO:0055114|GO:0020037	hs|6q14.2	ENST00000369681	cytochrome b5 reductase 4	chr6:84675872-84675931		THC2483626		cytochrome b5 reductase 4 [Source:HGNC Symbol;Acc:20147] [ENST00000369681]	GAGGGTGTTTTTGAAATGCTAAAATATTCTGAAGTTTACTGTGGTTATGGTTGCACATAC
A_33_P3366824	-2.64043	down	-3.01316	down	TRAPPC2	AK310542	6399	chrX	-	13734243	13734302	GO:0006888|GO:0005515|GO:0048471|GO:0006355|GO:0001501|GO:0005794|GO:0005783|GO:0005634|GO:0006351|GO:0044325|GO:0008134	hs|Xp22.2	ENST00000519382	trafficking protein particle complex 2	chrX:13734302-13734243				trafficking protein particle complex 2 [Source:HGNC Symbol;Acc:23068] [ENST00000519382]	CACTGCATGTGACTAATTTGAAGAATACTGTATCAACGAACTGGTTGCTTTTTGTTTTTC
A_23_P340171	-3.23205	down	-3.4275	down	TP53AIP1	NM_001251964	63970	chr11	-	128805678	128805737	GO:0005739|GO:0003674|GO:0006915	hs|11q24.3	ENST00000602346	tumor protein p53 regulated apoptosis inducing protein 1	chr11:128805737-128805678	NM_001251964	THC2479036	Hs.160953	Homo sapiens tumor protein p53 regulated apoptosis inducing protein 1 (TP53AIP1), transcript variant 4, mRNA [NM_001251964]	ATGGATTGTGTTTTAGATTCACTGAAATTCATTATTGTTGTTTTTATCCCTGGTCTGTAA
A_33_P3438072	-3.53166	down	-3.72998	down	LOC157273		157273	chr8	+	9192362	9192421		hs|8p23.1	ENST00000520390	uncharacterized LOC157273	chr8:9192362-9192421	NR_040039	THC2605296	Hs.650222	Homo sapiens uncharacterized LOC157273 (LOC157273), long non-coding RNA [NR_040039]	AAAGCCATTGGGAGGTAATGAGGGTGGAGTTCTCAGGAATAGGATTGGTGCTCTTATCAA
