# Supplementary material for: Cellular signaling and gene expression profiles evoked by a bivalent macrocyclic peptide that serves as an artificial MET receptor agonist
Source: Sci Rep. 2018 Nov 7;8:16492. doi: 10.1038/s41598-018-34835-4 (PMC6220203; doi:10.1038/s41598-018-34835-4)
Supplement: Supplementary file 3 — Dataset 2 [file 41598_2018_34835_MOESM3_ESM.xlsx]

## Sheet: GO_93genes_up
		Cellular signaling and gene expression profiles evoked by a bivalent macrocyclic peptide that serves as an artificial MET receptor agonist
		Wenyu Miao1, Katsuya Sakai1, Naoya Ozawa2, Takumi Nishiuchi3, Yoshinori Suzuki1, Kenichiro Ito2, Tomomi Morioka2, Masataka Umitsu4, Junichi Takagi4, Hiroaki Suga2 and Kunio Matsumoto1, 5
GO ACCESSION	GO Term	p-value	corrected p-value	Count in Selection	% Count in Selection	Count in Total	% Count in Total
GO:0043407	negative regulation of MAP kinase activity	2.0618e-09	3.66675e-05	7	12.5	69	0.391689
GO:0007275	multicellular organismal development	9.77244e-09	8.68975e-05	33	58.9286	4085	23.1891
GO:0071901	negative regulation of protein serine/threonine kinase activity	5.50231e-08	0.000244636	7	12.5	110	0.624432
GO:0032501|GO:0050874	multicellular organismal process	4.58871e-08	0.000244636	39	69.6429	5957	33.8158
GO:0043405	regulation of MAP kinase activity	1.3196e-07	0.000397929	9	16.0714	263	1.49296
GO:0048856	anatomical structure development	1.34253e-07	0.000397929	31	55.3571	4019	22.8145
GO:0032502	developmental process	2.27656e-07	0.000578383	33	58.9286	4612	26.1807
GO:0071900	regulation of protein serine/threonine kinase activity	4.0706e-07	0.000904905	10	17.8571	395	2.24228
GO:0006469	negative regulation of protein kinase activity	1.6937e-06	0.00334679	7	12.5	182	1.03315
GO:0033673	negative regulation of kinase activity	2.68047e-06	0.004767	7	12.5	195	1.10695
GO:0051348	negative regulation of transferase activity	3.85411e-06	0.00623112	7	12.5	206	1.16939
GO:0010741	negative regulation of intracellular protein kinase cascade	5.29938e-06	0.00785377	6	10.7143	140	0.794732
GO:0048731	system development	5.92453e-06	0.00810485	26	46.4286	3485	19.7832
GO:0031324	negative regulation of cellular metabolic process	1.38112e-05	0.0163747	16	28.5714	1527	8.66826
GO:0001933	negative regulation of protein phosphorylation	1.29749e-05	0.0163747	7	12.5	248	1.40781
GO:0045936	negative regulation of phosphate metabolic process	1.94295e-05	0.0181862	7	12.5	264	1.49864
GO:0010605	negative regulation of macromolecule metabolic process	1.63937e-05	0.0181862	16	28.5714	1548	8.78747
GO:0042326	negative regulation of phosphorylation	1.76096e-05	0.0181862	7	12.5	260	1.47593
GO:0010563	negative regulation of phosphorus metabolic process	1.94295e-05	0.0181862	7	12.5	264	1.49864
GO:0010627	regulation of intracellular protein kinase cascade	2.67325e-05	0.0237708	10	17.8571	633	3.59332
GO:0065009	regulation of molecular function	3.00708e-05	0.0243084	20	35.7143	2426	13.7716
GO:0051387	negative regulation of nerve growth factor receptor signaling pathway	2.97162e-05	0.0243084	2	3.57143	3	0.01703
GO:0009892	negative regulation of metabolic process	3.80883e-05	0.0294508	16	28.5714	1657	9.40622
GO:0045859	regulation of protein kinase activity	4.55355e-05	0.0330854	10	17.8571	674	3.82607
GO:0005515|GO:0045308	protein binding	4.65096e-05	0.0330854	41	73.2143	8206	46.5827
GO:0042325	regulation of phosphorylation	5.26309e-05	0.0346666	12	21.4286	991	5.62557
GO:2000027	regulation of organ morphogenesis	5.12057e-05	0.0346666	5	8.92857	127	0.720935
GO:0000395|GO:0000368|GO:0000369	nuclear mRNA 5'-splice site recognition	5.9311e-05	0.0376714	2	3.57143	4	0.0227066
GO:0051101	regulation of DNA binding	6.41133e-05	0.0393174	4	7.14286	68	0.386013
GO:0009966|GO:0035466	regulation of signal transduction	6.89465e-05	0.040872	18	32.1429	2142	12.1594
GO:0032587	ruffle membrane	7.18441e-05	0.0412158	4	7.14286	70	0.397366
GO:0043549	regulation of kinase activity	7.46958e-05	0.0415127	10	17.8571	715	4.05881
GO:0048583	regulation of response to stimulus	7.9153e-05	0.0426567	21	37.5	2816	15.9855
GO:0051338	regulation of transferase activity	9.60592e-05	0.0502452	10	17.8571	737	4.1837
GO:0019220	regulation of phosphate metabolic process	0.000117913	0.0507473	12	21.4286	1078	6.11944
GO:0023051	regulation of signaling	0.000110675	0.0507473	19	33.9286	2435	13.8227
GO:0045168	cell-cell signaling involved in cell fate commitment	0.000128408	0.0507473	3	5.35714	31	0.175976
GO:0014015	positive regulation of gliogenesis	0.000128408	0.0507473	3	5.35714	31	0.175976
GO:0001228	RNA polymerase II transcription regulatory region sequence-specific DNA binding transcription factor activity involved in positive regulation of transcription	0.0001025	0.0507473	5	8.92857	147	0.834469
GO:0051174	regulation of phosphorus metabolic process	0.000118953	0.0507473	12	21.4286	1079	6.12511
GO:0003156	regulation of organ formation	0.000128408	0.0507473	3	5.35714	31	0.175976
GO:0000981	sequence-specific DNA binding RNA polymerase II transcription factor activity	0.000111583	0.0507473	7	12.5	348	1.97548
GO:0050789|GO:0050791	regulation of biological process	0.000117502	0.0507473	44	78.5714	9512	53.9964
GO:0007154	cell communication	0.000128147	0.0507473	29	51.7857	4906	27.8497
GO:0048514	blood vessel morphogenesis	0.000117689	0.0507473	7	12.5	351	1.99251
GO:0001932	regulation of protein phosphorylation	0.0001334	0.051574	11	19.6429	925	5.25091
GO:0051386	regulation of nerve growth factor receptor signaling pathway	0.000147672	0.0558773	2	3.57143	6	0.0340599
GO:0043409	negative regulation of MAPK cascade	0.000153146	0.0567413	4	7.14286	85	0.482516
GO:0000982	RNA polymerase II core promoter proximal region sequence-specific DNA binding transcription factor activity	0.00016174	0.0587023	5	8.92857	162	0.919619
GO:0031400	negative regulation of protein modification process	0.000177015	0.0629614	7	12.5	375	2.12875
GO:0003674|GO:0005554	molecular_function	0.000188885	0.0658662	56	100	15119	85.8254
GO:0050733	RS domain binding	0.000206319	0.0705619	2	3.57143	7	0.0397366
GO:0048518|GO:0043119	positive regulation of biological process	0.00024924	0.0814297	25	44.6429	4025	22.8485
GO:1901185	negative regulation of ERBB signaling pathway	0.000256411	0.0814297	3	5.35714	39	0.22139
GO:0023052|GO:0023046	signaling	0.000243398	0.0814297	28	50	4803	27.265
GO:0042059	negative regulation of epidermal growth factor receptor signaling pathway	0.000256411	0.0814297	3	5.35714	39	0.22139
GO:0010628	positive regulation of gene expression	0.000294366	0.0918433	12	21.4286	1189	6.74955
GO:0000976	transcription regulatory region sequence-specific DNA binding	0.000307479	0.0942804	6	10.7143	290	1.64623
GO:0001568	blood vessel development	0.00032812	0.0989043	7	12.5	415	2.35581
GO:0050790	regulation of catalytic activity	0.000344712	0.102174	16	28.5714	1996	11.3306
GO:0072359	circulatory system development	0.000401196	0.109768	9	16.0714	718	4.07584
GO:0006357|GO:0006358|GO:0010551	regulation of transcription from RNA polymerase II promoter	0.000388727	0.109768	13	23.2143	1413	8.02112
GO:0048522|GO:0051242	positive regulation of cellular process	0.000400226	0.109768	23	41.0714	3637	20.646
GO:0048523|GO:0051243	negative regulation of cellular process	0.000386428	0.109768	21	37.5	3142	17.8361
GO:0072358	cardiovascular system development	0.000401196	0.109768	9	16.0714	718	4.07584
GO:0044092	negative regulation of molecular function	0.000418343	0.112726	10	17.8571	884	5.01816
GO:0010801	negative regulation of peptidyl-threonine phosphorylation	0.00043941	0.11492	2	3.57143	10	0.0567666
GO:0034261	negative regulation of Ras GTPase activity	0.00043941	0.11492	2	3.57143	10	0.0567666
GO:0006366|GO:0032568|GO:0032569	transcription from RNA polymerase II promoter	0.000489897	0.119544	9	16.0714	738	4.18937
GO:0048519|GO:0043118	negative regulation of biological process	0.0004907	0.119544	22	39.2857	3439	19.522
GO:0065007	biological regulation	0.000482187	0.119544	44	78.5714	9967	56.5792
GO:0051239	regulation of multicellular organismal process	0.000489856	0.119544	16	28.5714	2059	11.6882
GO:0001944	vasculature development	0.000479008	0.119544	7	12.5	442	2.50908
GO:0050767	regulation of neurogenesis	0.00053303	0.124043	7	12.5	450	2.5545
GO:0040037	negative regulation of fibroblast growth factor receptor signaling pathway	0.000535961	0.124043	2	3.57143	11	0.0624432
GO:0001077	RNA polymerase II core promoter proximal region sequence-specific DNA binding transcription factor activity involved in positive regulation of transcription	0.000537066	0.124043	4	7.14286	118	0.669846
GO:0045292	nuclear mRNA cis splicing, via spliceosome	0.000535961	0.124043	2	3.57143	11	0.0624432
GO:0031256	leading edge membrane	0.000590389	0.132906	4	7.14286	121	0.686876
GO:0030154	cell differentiation	0.000584525	0.132906	19	33.9286	2763	15.6846
GO:0080090	regulation of primary metabolic process	0.00060484	0.134228	28	50	5053	28.6841
GO:0050794|GO:0051244	regulation of cellular process	0.000611358	0.134228	41	73.2143	9007	51.1297
GO:0045165	cell fate commitment	0.000647171	0.140359	5	8.92857	219	1.24319
GO:0044212	transcription regulatory region DNA binding	0.000655662	0.140487	7	12.5	466	2.64532
GO:0002062	chondrocyte differentiation	0.000710056	0.146347	3	5.35714	55	0.312216
GO:0000975	regulatory region DNA binding	0.000715925	0.146347	7	12.5	473	2.68506
GO:0007267	cell-cell signaling	0.00071076	0.146347	10	17.8571	946	5.37012
GO:0001067	regulatory region nucleic acid binding	0.000715925	0.146347	7	12.5	473	2.68506
GO:0031323	regulation of cellular metabolic process	0.000741185	0.149788	28	50	5112	29.0191
GO:0060251	regulation of glial cell proliferation	0.000756993	0.151264	2	3.57143	13	0.0737966
GO:0045944|GO:0010552|GO:0045817	positive regulation of transcription from RNA polymerase II promoter	0.000813228	0.160696	9	16.0714	792	4.49591
GO:0051258	protein polymerization	0.000829515	0.162113	3	5.35714	58	0.329246
GO:0014013	regulation of gliogenesis	0.000871992	0.16735	3	5.35714	59	0.334923
GO:0050896|GO:0051869	response to stimulus	0.000875133	0.16735	34	60.7143	6896	39.1462
GO:0043408	regulation of MAPK cascade	0.000904987	0.171089	6	10.7143	356	2.02089
GO:0000987	core promoter proximal region sequence-specific DNA binding	0.000914688	0.171089	4	7.14286	136	0.772025
GO:0032269	negative regulation of cellular protein metabolic process	0.000923548	0.171089	7	12.5	494	2.80427
GO:0031399	regulation of protein modification process	0.000954483	0.173491	11	19.6429	1165	6.61331
GO:0009653	anatomical structure morphogenesis	0.000962026	0.173491	15	26.7857	1971	11.1887
GO:0001159	core promoter proximal region DNA binding	0.000965778	0.173491	4	7.14286	138	0.783379
GO:0019222	regulation of metabolic process	0.000978458	0.174011	30	53.5714	5757	32.6805
GO:0048869	cellular developmental process	0.000993529	0.174942	19	33.9286	2882	16.3601
GO:0004745	retinol dehydrogenase activity	0.00101488	0.176949	2	3.57143	15	0.0851499
GO:0051960	regulation of nervous system development	0.00102595	0.177142	7	12.5	503	2.85536
GO:0022603	regulation of anatomical structure morphogenesis	0.00103746	0.177407	8	14.2857	656	3.72389
GO:2000826	regulation of heart morphogenesis	0.0011575	0.187138	2	3.57143	16	0.0908265
GO:1901184	regulation of ERBB signaling pathway	0.00115596	0.187138	3	5.35714	65	0.368983
GO:0031328	positive regulation of cellular biosynthetic process	0.00111034	0.187138	12	21.4286	1379	7.82811
GO:0042058	regulation of epidermal growth factor receptor signaling pathway	0.00115596	0.187138	3	5.35714	65	0.368983
GO:0045664	regulation of neuron differentiation	0.0011197	0.187138	6	10.7143	371	2.10604
GO:0001726	ruffle	0.00113109	0.187138	4	7.14286	144	0.817439
GO:0008150|GO:0000004|GO:0007582	biological_process	0.00130983	0.207984	56	100	15650	88.8397
GO:0009891	positive regulation of biosynthetic process	0.00130562	0.207984	12	21.4286	1405	7.9757
GO:0044463	cell projection part	0.0013557	0.213363	8	14.2857	684	3.88283
GO:0010740	positive regulation of intracellular protein kinase cascade	0.00144564	0.225522	6	10.7143	390	2.2139
GO:0061001	regulation of dendritic spine morphogenesis	0.0014698	0.227298	2	3.57143	18	0.10218
GO:2000026	regulation of multicellular organismal development	0.00152348	0.233568	11	19.6429	1234	7.005
GO:0001523	retinoid metabolic process	0.00161669	0.245415	3	5.35714	73	0.414396
GO:0043086	negative regulation of catalytic activity	0.00164215	0.245415	8	14.2857	705	4.00204
GO:0001759	organ induction	0.00163937	0.245415	2	3.57143	19	0.107856
GO:0001525	angiogenesis	0.00169939	0.251852	5	8.92857	272	1.54405
GO:0051248	negative regulation of protein metabolic process	0.00173318	0.254738	7	12.5	551	3.12784
GO:0022008	neurogenesis	0.00178884	0.260713	11	19.6429	1259	7.14691
GO:0045686	negative regulation of glial cell differentiation	0.00181782	0.260713	2	3.57143	20	0.113533
GO:0050773	regulation of dendrite development	0.0018151	0.260713	3	5.35714	76	0.431426
GO:0051716	cellular response to stimulus	0.00187305	0.26598	28	50	5398	30.6426
GO:0016101	diterpenoid metabolic process	0.00188445	0.26598	3	5.35714	77	0.437103
GO:0008285	negative regulation of cell proliferation	0.00190026	0.2661	7	12.5	560	3.17893
GO:0032268	regulation of cellular protein metabolic process	0.00199012	0.26811	12	21.4286	1476	8.37875
GO:0034260	negative regulation of GTPase activity	0.00200507	0.26811	2	3.57143	21	0.11921
GO:0031325	positive regulation of cellular metabolic process	0.00198215	0.26811	15	26.7857	2116	12.0118
GO:0051171	regulation of nitrogen compound metabolic process	0.00197069	0.26811	23	41.0714	4058	23.0359
GO:0046135	pyrimidine nucleoside catabolic process	0.00200507	0.26811	2	3.57143	21	0.11921
GO:0010922	positive regulation of phosphatase activity	0.00200507	0.26811	2	3.57143	21	0.11921
GO:0045893|GO:0043193|GO:0045941|GO:0061020	positive regulation of transcription, DNA-dependent	0.0020609	0.271492	10	17.8571	1089	6.18188
GO:0007165|GO:0023033	signal transduction	0.00205017	0.271492	24	42.8571	4333	24.597
GO:0045935	positive regulation of nucleobase-containing compound metabolic process	0.00216966	0.281647	11	19.6429	1290	7.32289
GO:0048585	negative regulation of response to stimulus	0.00215457	0.281647	9	16.0714	911	5.17143
GO:0042572	retinol metabolic process	0.00240581	0.302888	2	3.57143	23	0.130563
GO:0009968|GO:0035467	negative regulation of signal transduction	0.00235906	0.302888	8	14.2857	747	4.24046
GO:0043565	sequence-specific DNA binding	0.00241844	0.302888	8	14.2857	750	4.25749
GO:0045687	positive regulation of glial cell differentiation	0.00240581	0.302888	2	3.57143	23	0.130563
GO:0006376	mRNA splice site selection	0.00240581	0.302888	2	3.57143	23	0.130563
GO:0051173	positive regulation of nitrogen compound metabolic process	0.0024636	0.306386	11	19.6429	1311	7.4421
GO:0001071	nucleic acid binding transcription factor activity	0.00266704	0.308933	10	17.8571	1128	6.40327
GO:0047173	phosphatidylcholine-retinol O-acyltransferase activity	0.00317893	0.308933	1	1.78571	1	0.00567666
GO:0048646	anatomical structure formation involved in morphogenesis	0.00284514	0.308933	8	14.2857	770	4.37103
GO:0061105	regulation of stomach neuroendocrine cell differentiation	0.00317893	0.308933	1	1.78571	1	0.00567666
GO:0061106	negative regulation of stomach neuroendocrine cell differentiation	0.00317893	0.308933	1	1.78571	1	0.00567666
GO:0061141	lung ciliated cell differentiation	0.00317893	0.308933	1	1.78571	1	0.00567666
GO:0035978	histone H2A-S139 phosphorylation	0.00317893	0.308933	1	1.78571	1	0.00567666
GO:0010799	regulation of peptidyl-threonine phosphorylation	0.00284115	0.308933	2	3.57143	25	0.141916
GO:0046086	adenosine biosynthetic process	0.00317893	0.308933	1	1.78571	1	0.00567666
GO:0065008	regulation of biological quality	0.00258472	0.308933	17	30.3571	2636	14.9637
GO:0045977	positive regulation of mitotic cell cycle, embryonic	0.00317893	0.308933	1	1.78571	1	0.00567666
GO:0001657	ureteric bud development	0.00293961	0.308933	3	5.35714	90	0.510899
GO:0040036	regulation of fibroblast growth factor receptor signaling pathway	0.00261919	0.308933	2	3.57143	24	0.13624
GO:0019808	polyamine binding	0.00317893	0.308933	1	1.78571	1	0.00567666
GO:0060284	regulation of cell development	0.00254948	0.308933	7	12.5	590	3.34923
GO:0060255	regulation of macromolecule metabolic process	0.00272743	0.308933	25	44.6429	4690	26.6235
GO:2000790	regulation of mesenchymal cell proliferation involved in lung development	0.00317893	0.308933	1	1.78571	1	0.00567666
GO:0070373	negative regulation of ERK1 and ERK2 cascade	0.00284115	0.308933	2	3.57143	25	0.141916
GO:0010543	regulation of platelet activation	0.00284115	0.308933	2	3.57143	25	0.141916
GO:0003131	mesodermal-endodermal cell signaling	0.00317893	0.308933	1	1.78571	1	0.00567666
GO:2000791	negative regulation of mesenchymal cell proliferation involved in lung development	0.00317893	0.308933	1	1.78571	1	0.00567666
GO:0046331	lateral inhibition	0.00317893	0.308933	1	1.78571	1	0.00567666
GO:2000795	negative regulation of epithelial cell proliferation involved in lung morphogenesis	0.00317893	0.308933	1	1.78571	1	0.00567666
GO:0019809	spermidine binding	0.00317893	0.308933	1	1.78571	1	0.00567666
GO:0010720	positive regulation of cell development	0.00288074	0.308933	4	7.14286	186	1.05586
GO:0035500	MH2 domain binding	0.00317893	0.308933	1	1.78571	1	0.00567666
GO:0003700|GO:0000130	sequence-specific DNA binding transcription factor activity	0.00264988	0.308933	10	17.8571	1127	6.39759
GO:0035501	MH1 domain binding	0.00317893	0.308933	1	1.78571	1	0.00567666
GO:0033791	3alpha,7alpha,12alpha-trihydroxy-5beta-cholestanoyl-CoA 24-hydroxylase activity	0.00317893	0.308933	1	1.78571	1	0.00567666
GO:0051094	positive regulation of developmental process	0.00277762	0.308933	8	14.2857	767	4.354
GO:0051098	regulation of binding	0.00310958	0.308933	4	7.14286	190	1.07856
GO:0045210	FasL biosynthetic process	0.00317893	0.308933	1	1.78571	1	0.00567666
GO:0031049	programmed DNA elimination	0.00317893	0.308933	1	1.78571	1	0.00567666
GO:0031052	chromosome breakage	0.00317893	0.308933	1	1.78571	1	0.00567666
GO:0035504	regulation of myosin light chain kinase activity	0.00317893	0.308933	1	1.78571	1	0.00567666
GO:0035505	positive regulation of myosin light chain kinase activity	0.00317893	0.308933	1	1.78571	1	0.00567666
GO:0007603	phototransduction, visible light	0.00275816	0.308933	3	5.35714	88	0.499546
GO:0051253	negative regulation of RNA metabolic process	0.00280005	0.308933	9	16.0714	947	5.3758
GO:0051254	positive regulation of RNA metabolic process	0.00308725	0.308933	10	17.8571	1151	6.53383
GO:0006721	terpenoid metabolic process	0.0026701	0.308933	3	5.35714	87	0.493869
GO:0023057	negative regulation of signaling	0.00322736	0.311935	8	14.2857	786	4.46185
GO:0014014	negative regulation of gliogenesis	0.00331064	0.314851	2	3.57143	27	0.15327
GO:0030291	protein serine/threonine kinase inhibitor activity	0.00331064	0.314851	2	3.57143	27	0.15327
GO:0010648	negative regulation of cell communication	0.00327783	0.314851	8	14.2857	788	4.47321
GO:0043388	positive regulation of DNA binding	0.00355806	0.331294	2	3.57143	28	0.158946
GO:0009893	positive regulation of metabolic process	0.00353033	0.331294	15	26.7857	2244	12.7384
GO:0001706	endoderm formation	0.00355806	0.331294	2	3.57143	28	0.158946
GO:0060998	regulation of dendritic spine development	0.00355806	0.331294	2	3.57143	28	0.158946
GO:0019219	regulation of nucleobase-containing compound metabolic process	0.00359902	0.332923	22	39.2857	3976	22.5704
GO:0048513	organ development	0.00361299	0.332923	16	28.5714	2482	14.0895
GO:0009611|GO:0002245	response to wounding	0.00376393	0.345044	9	16.0714	990	5.61989
GO:0048699	generation of neurons	0.00380456	0.346052	10	17.8571	1185	6.72684
GO:0000188	inactivation of MAPK activity	0.00381385	0.346052	2	3.57143	29	0.164623
GO:0031128	developmental induction	0.00407796	0.368139	2	3.57143	30	0.1703
GO:0009584	detection of visible light	0.00418256	0.375674	3	5.35714	102	0.579019
GO:0035335	peptidyl-tyrosine dephosphorylation	0.00429842	0.38222	3	5.35714	103	0.584696
GO:0004725	protein tyrosine phosphatase activity	0.00429842	0.38222	3	5.35714	103	0.584696
GO:1900542	regulation of purine nucleotide metabolic process	0.00438809	0.388252	7	12.5	651	3.6955
GO:0006140	regulation of nucleotide metabolic process	0.00449919	0.396111	7	12.5	654	3.71253
GO:0010469	regulation of receptor activity	0.00453596	0.397381	3	5.35714	105	0.596049
GO:0006206	pyrimidine nucleobase metabolic process	0.00463095	0.403714	2	3.57143	32	0.181653
GO:0000977	RNA polymerase II regulatory region sequence-specific DNA binding	0.0046704	0.405168	4	7.14286	213	1.20913
GO:0007602	phototransduction	0.00478132	0.412777	3	5.35714	107	0.607402
GO:0007399	nervous system development	0.00481485	0.413663	13	23.2143	1862	10.5699
GO:0031253	cell projection membrane	0.00490659	0.416633	4	7.14286	216	1.22616
GO:0043198	dendritic shaft	0.00491971	0.416633	2	3.57143	33	0.18733
GO:0001012	RNA polymerase II regulatory region DNA binding	0.00490659	0.416633	4	7.14286	216	1.22616
GO:0050793	regulation of developmental process	0.00498504	0.420166	12	21.4286	1650	9.36649
GO:0045934	negative regulation of nucleobase-containing compound metabolic process	0.0051318	0.428803	9	16.0714	1038	5.89237
GO:0030900	forebrain development	0.00513574	0.428803	5	8.92857	352	1.99818
GO:0006720|GO:0016096	isoprenoid metabolic process	0.0051642	0.429164	3	5.35714	110	0.624432
GO:0072529	pyrimidine-containing compound catabolic process	0.00521657	0.429503	2	3.57143	34	0.193006
GO:0046580	negative regulation of Ras protein signal transduction	0.00521657	0.429503	2	3.57143	34	0.193006
GO:0051246	regulation of protein metabolic process	0.00525714	0.430848	12	21.4286	1661	9.42893
GO:0051058	negative regulation of small GTPase mediated signal transduction	0.0055215	0.450438	2	3.57143	35	0.198683
GO:0010557	positive regulation of macromolecule biosynthetic process	0.00560634	0.453201	10	17.8571	1252	7.10718
GO:0051172	negative regulation of nitrogen compound metabolic process	0.00559639	0.453201	9	16.0714	1052	5.97184
GO:2000371	regulation of DNA topoisomerase (ATP-hydrolyzing) activity	0.00634793	0.456691	1	1.78571	2	0.0113533
GO:0035376	sterol import	0.00634793	0.456691	1	1.78571	2	0.0113533
GO:0035382	sterol transmembrane transport	0.00634793	0.456691	1	1.78571	2	0.0113533
GO:0004850	uridine phosphorylase activity	0.00634793	0.456691	1	1.78571	2	0.0113533
GO:0046108	uridine metabolic process	0.00634793	0.456691	1	1.78571	2	0.0113533
GO:2000373	positive regulation of DNA topoisomerase (ATP-hydrolyzing) activity	0.00634793	0.456691	1	1.78571	2	0.0113533
GO:0010911	regulation of isomerase activity	0.00634793	0.456691	1	1.78571	2	0.0113533
GO:0016402	pristanoyl-CoA oxidase activity	0.00634793	0.456691	1	1.78571	2	0.0113533
GO:0010912	positive regulation of isomerase activity	0.00634793	0.456691	1	1.78571	2	0.0113533
GO:0006213	pyrimidine nucleoside metabolic process	0.00583443	0.456691	2	3.57143	36	0.20436
GO:0032918	spermidine acetylation	0.00634793	0.456691	1	1.78571	2	0.0113533
GO:0032917	polyamine acetylation	0.00634793	0.456691	1	1.78571	2	0.0113533
GO:0009583	detection of light stimulus	0.00612797	0.456691	3	5.35714	117	0.664169
GO:0045608	negative regulation of auditory receptor cell differentiation	0.00634793	0.456691	1	1.78571	2	0.0113533
GO:0006196	AMP catabolic process	0.00634793	0.456691	1	1.78571	2	0.0113533
GO:0021740	principal sensory nucleus of trigeminal nerve development	0.00634793	0.456691	1	1.78571	2	0.0113533
GO:0021730	trigeminal sensory nucleus development	0.00634793	0.456691	1	1.78571	2	0.0113533
GO:0009794	regulation of mitotic cell cycle, embryonic	0.00634793	0.456691	1	1.78571	2	0.0113533
GO:0004359	glutaminase activity	0.00634793	0.456691	1	1.78571	2	0.0113533
GO:0043392	negative regulation of DNA binding	0.00583443	0.456691	2	3.57143	36	0.20436
GO:0004145	diamine N-acetyltransferase activity	0.00634793	0.456691	1	1.78571	2	0.0113533
GO:0070851	growth factor receptor binding	0.00598418	0.456691	3	5.35714	116	0.658492
GO:0009967|GO:0035468	positive regulation of signal transduction	0.00639422	0.456691	8	14.2857	881	5.00114
GO:0061002	negative regulation of dendritic spine morphogenesis	0.00634793	0.456691	1	1.78571	2	0.0113533
GO:0032422	purine-rich negative regulatory element binding	0.00634793	0.456691	1	1.78571	2	0.0113533
GO:0005488	binding	0.00638597	0.456691	47	83.9286	12030	68.2902
GO:0070508	cholesterol import	0.00634793	0.456691	1	1.78571	2	0.0113533
GO:0010001|GO:0007404|GO:0043360	glial cell differentiation	0.00627382	0.456691	3	5.35714	118	0.669846
GO:0044300	cerebellar mossy fiber	0.00634793	0.456691	1	1.78571	2	0.0113533
GO:0033121	regulation of purine nucleotide catabolic process	0.0064916	0.458126	6	10.7143	529	3.00295
GO:0031491	nucleosome binding	0.0064841	0.458126	2	3.57143	38	0.215713
GO:0030811	regulation of nucleotide catabolic process	0.0064916	0.458126	6	10.7143	529	3.00295
GO:0042127	regulation of cell proliferation	0.00674857	0.474379	10	17.8571	1286	7.30018
GO:0006776	vitamin A metabolic process	0.00682073	0.477564	2	3.57143	39	0.22139
GO:0035019	somatic stem cell maintenance	0.00716516	0.496112	2	3.57143	40	0.227066
GO:0045892|GO:0016481|GO:0032582|GO:0061021	negative regulation of transcription, DNA-dependent	0.00719723	0.496112	8	14.2857	899	5.10332
GO:0071902	positive regulation of protein serine/threonine kinase activity	0.00719389	0.496112	4	7.14286	241	1.36807
GO:0000978	RNA polymerase II core promoter proximal region sequence-specific DNA binding	0.00719255	0.496112	3	5.35714	124	0.703905
GO:0019904	protein domain specific binding	0.00734522	0.504358	6	10.7143	543	3.08243
GO:0021872	forebrain generation of neurons	0.00751733	0.514191	2	3.57143	41	0.232743
GO:0009790|GO:0009795	embryo development	0.00762647	0.519658	8	14.2857	908	5.1544
GO:0035270	endocrine system development	0.0078471	0.530625	3	5.35714	128	0.726612
GO:0007015	actin filament organization	0.0078471	0.530625	3	5.35714	128	0.726612
GO:0031493	nucleosomal histone binding	0.00950704	0.551504	1	1.78571	3	0.01703
GO:0061000	negative regulation of dendritic spine development	0.00950704	0.551504	1	1.78571	3	0.01703
GO:0021983	pituitary gland development	0.00824472	0.551504	2	3.57143	43	0.244096
GO:0001660	fever generation	0.00950704	0.551504	1	1.78571	3	0.01703
GO:0035910	ascending aorta morphogenesis	0.00950704	0.551504	1	1.78571	3	0.01703
GO:0030730	sequestering of triglyceride	0.00950704	0.551504	1	1.78571	3	0.01703
GO:0003134	endodermal-mesodermal cell signaling involved in heart induction	0.00950704	0.551504	1	1.78571	3	0.01703
GO:0048133	male germ-line stem cell division	0.00950704	0.551504	1	1.78571	3	0.01703
GO:0003008	system process	0.00943846	0.551504	13	23.2143	2019	11.4612
GO:0035905	ascending aorta development	0.00950704	0.551504	1	1.78571	3	0.01703
GO:0003133	endodermal-mesodermal cell signaling	0.00950704	0.551504	1	1.78571	3	0.01703
GO:0010389	regulation of G2/M transition of mitotic cell cycle	0.00939263	0.551504	2	3.57143	46	0.261126
GO:0035054	embryonic heart tube anterior/posterior pattern specification	0.00950704	0.551504	1	1.78571	3	0.01703
GO:0007169	transmembrane receptor protein tyrosine kinase signaling pathway	0.00870258	0.551504	6	10.7143	563	3.19596
GO:0003130	BMP signaling pathway involved in heart induction	0.00950704	0.551504	1	1.78571	3	0.01703
GO:0009164	nucleoside catabolic process	0.00897672	0.551504	4	7.14286	257	1.4589
GO:0060437	lung growth	0.00950704	0.551504	1	1.78571	3	0.01703
GO:0016791|GO:0016302	phosphatase activity	0.00885761	0.551504	4	7.14286	256	1.45322
GO:0045632	negative regulation of mechanoreceptor differentiation	0.00950704	0.551504	1	1.78571	3	0.01703
GO:0042668	auditory receptor cell fate determination	0.00950704	0.551504	1	1.78571	3	0.01703
GO:0010646	regulation of cell communication	0.00943589	0.551504	12	21.4286	1790	10.1612
GO:0021912	regulation of transcription from RNA polymerase II promoter involved in spinal cord motor neuron fate specification	0.00950704	0.551504	1	1.78571	3	0.01703
GO:0035986	senescence-associated heterochromatin focus assembly	0.00950704	0.551504	1	1.78571	3	0.01703
GO:0010647	positive regulation of cell communication	0.00903153	0.551504	8	14.2857	935	5.30767
GO:0045685	regulation of glial cell differentiation	0.00861983	0.551504	2	3.57143	44	0.249773
GO:0000245	spliceosomal complex assembly	0.00861983	0.551504	2	3.57143	44	0.249773
GO:0035985	senescence-associated heterochromatin focus	0.00950704	0.551504	1	1.78571	3	0.01703
GO:0009447	putrescine catabolic process	0.00950704	0.551504	1	1.78571	3	0.01703
GO:0023056	positive regulation of signaling	0.00886643	0.551504	8	14.2857	932	5.29064
GO:0021558	trochlear nerve development	0.00950704	0.551504	1	1.78571	3	0.01703
GO:0009163	nucleoside biosynthetic process	0.00939263	0.551504	2	3.57143	46	0.261126
GO:0009161	ribonucleoside monophosphate metabolic process	0.00824472	0.551504	2	3.57143	43	0.244096
GO:0003129	heart induction	0.00950704	0.551504	1	1.78571	3	0.01703
GO:0050769	positive regulation of neurogenesis	0.00907497	0.551504	3	5.35714	135	0.766349
GO:0042078|GO:0048131	germ-line stem cell division	0.00950704	0.551504	1	1.78571	3	0.01703
GO:0042063	gliogenesis	0.00925904	0.551504	3	5.35714	136	0.772025
GO:0061009	common bile duct development	0.00950704	0.551504	1	1.78571	3	0.01703
GO:0050682	AF-2 domain binding	0.00950704	0.551504	1	1.78571	3	0.01703
GO:0010899	regulation of phosphatidylcholine catabolic process	0.00950704	0.551504	1	1.78571	3	0.01703
GO:0051336	regulation of hydrolase activity	0.00952035	0.551504	9	16.0714	1144	6.4941
GO:0005173	stem cell factor receptor binding	0.00950704	0.551504	1	1.78571	3	0.01703
GO:2000981	negative regulation of inner ear receptor cell differentiation	0.00950704	0.551504	1	1.78571	3	0.01703
GO:0000187	activation of MAPK activity	0.00836041	0.551504	3	5.35714	131	0.743642
GO:0072201	negative regulation of mesenchymal cell proliferation	0.00950704	0.551504	1	1.78571	3	0.01703
GO:0007167	enzyme linked receptor protein signaling pathway	0.009849	0.56869	7	12.5	758	4.30291
GO:0001837	epithelial to mesenchymal transition	0.0101952	0.581133	2	3.57143	48	0.27248
GO:0031018	endocrine pancreas development	0.0101952	0.581133	2	3.57143	48	0.27248
GO:0005881	cytoplasmic microtubule	0.0101952	0.581133	2	3.57143	48	0.27248
GO:0031329	regulation of cellular catabolic process	0.0101896	0.581133	7	12.5	763	4.33129
GO:0051240	positive regulation of multicellular organismal process	0.0102325	0.581394	6	10.7143	583	3.30949
GO:0051084	'de novo' posttranslational protein folding	0.0106075	0.600785	2	3.57143	49	0.278156
GO:0016311	dephosphorylation	0.0107557	0.607244	4	7.14286	271	1.53837
GO:0048814	regulation of dendrite morphogenesis	0.0110272	0.614763	2	3.57143	50	0.283833
GO:0033293	monocarboxylic acid binding	0.0110272	0.614763	2	3.57143	50	0.283833
GO:0001078	RNA polymerase II core promoter proximal region sequence-specific DNA binding transcription factor activity involved in negative regulation of transcription	0.0110272	0.614763	2	3.57143	50	0.283833
GO:0007492	endoderm development	0.0110272	0.614763	2	3.57143	50	0.283833
GO:0051216	cartilage development	0.0114288	0.635163	3	5.35714	147	0.834469
GO:0045595	regulation of cell differentiation	0.0116481	0.645335	9	16.0714	1182	6.70981
GO:0000122|GO:0010553|GO:0045816	negative regulation of transcription from RNA polymerase II promoter	0.0117662	0.649853	6	10.7143	601	3.41167
GO:0014805	smooth muscle adaptation	0.0126563	0.660583	1	1.78571	4	0.0227066
GO:0004677	DNA-dependent protein kinase activity	0.0126563	0.660583	1	1.78571	4	0.0227066
GO:0030229	very-low-density lipoprotein particle receptor activity	0.0126563	0.660583	1	1.78571	4	0.0227066
GO:0035630	bone mineralization involved in bone maturation	0.0126563	0.660583	1	1.78571	4	0.0227066
GO:0006458	'de novo' protein folding	0.0127777	0.660583	2	3.57143	54	0.30654
GO:0009123	nucleoside monophosphate metabolic process	0.0127777	0.660583	2	3.57143	54	0.30654
GO:0009158	ribonucleoside monophosphate catabolic process	0.0126563	0.660583	1	1.78571	4	0.0227066
GO:0009169	purine ribonucleoside monophosphate catabolic process	0.0126563	0.660583	1	1.78571	4	0.0227066
GO:0006543	glutamine catabolic process	0.0126563	0.660583	1	1.78571	4	0.0227066
GO:0060486	Clara cell differentiation	0.0126563	0.660583	1	1.78571	4	0.0227066
GO:0060510	Type II pneumocyte differentiation	0.0126563	0.660583	1	1.78571	4	0.0227066
GO:0060675	ureteric bud morphogenesis	0.0127777	0.660583	2	3.57143	54	0.30654
GO:0060762	regulation of branching involved in mammary gland duct morphogenesis	0.0126563	0.660583	1	1.78571	4	0.0227066
GO:0032345	negative regulation of aldosterone metabolic process	0.0126563	0.660583	1	1.78571	4	0.0227066
GO:0032348	negative regulation of aldosterone biosynthetic process	0.0126563	0.660583	1	1.78571	4	0.0227066
GO:0010604	positive regulation of macromolecule metabolic process	0.0124047	0.660583	13	23.2143	2089	11.8585
GO:0021555	midbrain-hindbrain boundary morphogenesis	0.0126563	0.660583	1	1.78571	4	0.0227066
GO:0021557	oculomotor nerve development	0.0126563	0.660583	1	1.78571	4	0.0227066
GO:0045607	regulation of auditory receptor cell differentiation	0.0126563	0.660583	1	1.78571	4	0.0227066
GO:0021913	regulation of transcription from RNA polymerase II promoter involved in ventral spinal cord interneuron specification	0.0126563	0.660583	1	1.78571	4	0.0227066
GO:0045833	negative regulation of lipid metabolic process	0.0127777	0.660583	2	3.57143	54	0.30654
GO:0097062	dendritic spine maintenance	0.0126563	0.660583	1	1.78571	4	0.0227066
GO:0035295	tube development	0.0128918	0.664549	5	8.92857	441	2.50341
GO:0021953	central nervous system neuron differentiation	0.0129498	0.665614	3	5.35714	154	0.874205
GO:0006470	protein dephosphorylation	0.0131761	0.675294	3	5.35714	155	0.879882
GO:0004860	protein kinase inhibitor activity	0.013233	0.676262	2	3.57143	55	0.312216
GO:0044255	cellular lipid metabolic process	0.013402	0.682934	7	12.5	805	4.56971
GO:0010629	negative regulation of gene expression	0.0138848	0.705516	8	14.2857	1009	5.72775
GO:2000113	negative regulation of cellular macromolecule biosynthetic process	0.014193	0.719121	8	14.2857	1013	5.75045
GO:0031252	cell leading edge	0.015641	0.723043	4	7.14286	303	1.72003
GO:0021861	forebrain radial glial cell differentiation	0.0157957	0.723043	1	1.78571	5	0.0283833
GO:0071340	skeletal muscle acetylcholine-gated channel clustering	0.0157957	0.723043	1	1.78571	5	0.0283833
GO:0009582	detection of abiotic stimulus	0.0158154	0.723043	3	5.35714	166	0.942325
GO:0051056	regulation of small GTPase mediated signal transduction	0.0153591	0.723043	5	8.92857	461	2.61694
GO:0045631	regulation of mechanoreceptor differentiation	0.0157957	0.723043	1	1.78571	5	0.0283833
GO:0051897	positive regulation of protein kinase B signaling cascade	0.0151242	0.723043	2	3.57143	59	0.334923
GO:0031415	NatA complex	0.0157957	0.723043	1	1.78571	5	0.0283833
GO:0001227	RNA polymerase II transcription regulatory region sequence-specific DNA binding transcription factor activity involved in negative regulation of transcription	0.0151242	0.723043	2	3.57143	59	0.334923
GO:0010737	protein kinase A signaling cascade	0.0157957	0.723043	1	1.78571	5	0.0283833
GO:2000794	regulation of epithelial cell proliferation involved in lung morphogenesis	0.0157957	0.723043	1	1.78571	5	0.0283833
GO:0010572	positive regulation of platelet activation	0.0157957	0.723043	1	1.78571	5	0.0283833
GO:0016482	cytoplasmic transport	0.0157957	0.723043	1	1.78571	5	0.0283833
GO:0021960	anterior commissure morphogenesis	0.0157957	0.723043	1	1.78571	5	0.0283833
GO:0006598	polyamine catabolic process	0.0157957	0.723043	1	1.78571	5	0.0283833
GO:0005102	receptor binding	0.0151944	0.723043	9	16.0714	1235	7.01067
GO:0009445	putrescine metabolic process	0.0157957	0.723043	1	1.78571	5	0.0283833
GO:0090032	negative regulation of steroid hormone biosynthetic process	0.0157957	0.723043	1	1.78571	5	0.0283833
GO:0035988	chondrocyte proliferation	0.0157957	0.723043	1	1.78571	5	0.0283833
GO:0044206	UMP salvage	0.0157957	0.723043	1	1.78571	5	0.0283833
GO:0030323	respiratory tube development	0.0150682	0.723043	3	5.35714	163	0.925295
GO:0030324	lung development	0.0143416	0.723043	3	5.35714	160	0.908265
GO:0060509	Type I pneumocyte differentiation	0.0157957	0.723043	1	1.78571	5	0.0283833
GO:0010455	positive regulation of cell fate commitment	0.0157957	0.723043	1	1.78571	5	0.0283833
GO:0033129	positive regulation of histone phosphorylation	0.0157957	0.723043	1	1.78571	5	0.0283833
GO:0010216	maintenance of DNA methylation	0.0157957	0.723043	1	1.78571	5	0.0283833
GO:0060696	regulation of phospholipid catabolic process	0.0157957	0.723043	1	1.78571	5	0.0283833
GO:0003308	negative regulation of Wnt receptor signaling pathway involved in heart development	0.0157957	0.723043	1	1.78571	5	0.0283833
GO:0032262	pyrimidine nucleotide salvage	0.0157957	0.723043	1	1.78571	5	0.0283833
GO:0060164	regulation of timing of neuron differentiation	0.0157957	0.723043	1	1.78571	5	0.0283833
GO:0061312	BMP signaling pathway involved in heart development	0.0157957	0.723043	1	1.78571	5	0.0283833
GO:0009128	purine nucleoside monophosphate catabolic process	0.0157957	0.723043	1	1.78571	5	0.0283833
GO:0007262	STAT protein import into nucleus	0.0157957	0.723043	1	1.78571	5	0.0283833
GO:0019210	kinase inhibitor activity	0.014641	0.723043	2	3.57143	58	0.329246
GO:0010138	pyrimidine ribonucleotide salvage	0.0157957	0.723043	1	1.78571	5	0.0283833
GO:2000980	regulation of inner ear receptor cell differentiation	0.0157957	0.723043	1	1.78571	5	0.0283833
GO:0006775	fat-soluble vitamin metabolic process	0.014641	0.723043	2	3.57143	58	0.329246
GO:0010739	positive regulation of protein kinase A signaling cascade	0.0157957	0.723043	1	1.78571	5	0.0283833
GO:0009894	regulation of catabolic process	0.0164959	0.752219	7	12.5	839	4.76272
GO:0004721	phosphoprotein phosphatase activity	0.0165832	0.754267	3	5.35714	169	0.959355
GO:0010558	negative regulation of macromolecule biosynthetic process	0.0166675	0.75617	8	14.2857	1043	5.92075
GO:0042327	positive regulation of phosphorylation	0.0167587	0.758372	6	10.7143	650	3.68983
GO:0048663|GO:0042055	neuron fate commitment	0.0171244	0.770996	2	3.57143	63	0.357629
GO:0009605	response to external stimulus	0.0171225	0.770996	9	16.0714	1260	7.15259
GO:0009119	ribonucleoside metabolic process	0.0172304	0.77186	4	7.14286	312	1.77112
GO:0007243	intracellular protein kinase cascade	0.0172304	0.77186	4	7.14286	312	1.77112
GO:0040011	locomotion	0.0177407	0.792724	8	14.2857	1055	5.98887
GO:0003307	regulation of Wnt receptor signaling pathway involved in heart development	0.0189253	0.795677	1	1.78571	6	0.0340599
GO:0019899	enzyme binding	0.0185336	0.795677	9	16.0714	1277	7.24909
GO:0032347	regulation of aldosterone biosynthetic process	0.0189253	0.795677	1	1.78571	6	0.0340599
GO:0034622	cellular macromolecular complex assembly	0.0185682	0.795677	5	8.92857	484	2.7475
GO:0032353	negative regulation of hormone biosynthetic process	0.0189253	0.795677	1	1.78571	6	0.0340599
GO:0010468	regulation of gene expression	0.0179701	0.795677	19	33.9286	3720	21.1172
GO:0060252	positive regulation of glial cell proliferation	0.0189253	0.795677	1	1.78571	6	0.0340599
GO:0060242	contact inhibition	0.0189253	0.795677	1	1.78571	6	0.0340599
GO:0060120	inner ear receptor cell fate commitment	0.0189253	0.795677	1	1.78571	6	0.0340599
GO:0060019	radial glial cell differentiation	0.0189253	0.795677	1	1.78571	6	0.0340599
GO:0010562	positive regulation of phosphorus metabolic process	0.0181761	0.795677	6	10.7143	662	3.75795
GO:0031649	heat generation	0.0189253	0.795677	1	1.78571	6	0.0340599
GO:0009912	auditory receptor cell fate commitment	0.0189253	0.795677	1	1.78571	6	0.0340599
GO:0003997	acyl-CoA oxidase activity	0.0189253	0.795677	1	1.78571	6	0.0340599
GO:0071679	commissural neuron axon guidance	0.0189253	0.795677	1	1.78571	6	0.0340599
GO:0032725	positive regulation of granulocyte macrophage colony-stimulating factor production	0.0189253	0.795677	1	1.78571	6	0.0340599
GO:0045410	positive regulation of interleukin-6 biosynthetic process	0.0189253	0.795677	1	1.78571	6	0.0340599
GO:0010694	positive regulation of alkaline phosphatase activity	0.0189253	0.795677	1	1.78571	6	0.0340599
GO:0042482|GO:0042485	positive regulation of odontogenesis	0.0189253	0.795677	1	1.78571	6	0.0340599
GO:0006537	glutamate biosynthetic process	0.0189253	0.795677	1	1.78571	6	0.0340599
GO:0045869	negative regulation of retroviral genome replication	0.0189253	0.795677	1	1.78571	6	0.0340599
GO:0045937	positive regulation of phosphate metabolic process	0.0181761	0.795677	6	10.7143	662	3.75795
GO:0035497	cAMP response element binding	0.0189253	0.795677	1	1.78571	6	0.0340599
GO:0030213	hyaluronan biosynthetic process	0.0189253	0.795677	1	1.78571	6	0.0340599
GO:0000244|GO:0000351|GO:0000355	assembly of spliceosomal tri-snRNP	0.0189253	0.795677	1	1.78571	6	0.0340599
GO:0032318	regulation of Ras GTPase activity	0.0193063	0.802211	4	7.14286	323	1.83356
GO:0022607	cellular component assembly	0.0192369	0.802211	10	17.8571	1507	8.55472
GO:0060541	respiratory system development	0.0192922	0.802211	3	5.35714	179	1.01612
GO:0090100	positive regulation of transmembrane receptor protein serine/threonine kinase signaling pathway	0.0192307	0.802211	2	3.57143	67	0.380336
GO:0009112	nucleobase metabolic process	0.0192307	0.802211	2	3.57143	67	0.380336
GO:0006950	response to stress	0.0193934	0.803952	16	28.5714	2962	16.8143
GO:0043087	regulation of GTPase activity	0.0194732	0.805384	5	8.92857	490	2.78156
GO:0033124	regulation of GTP catabolic process	0.0196268	0.809855	5	8.92857	491	2.78724
GO:0000792	heterochromatin	0.0197736	0.812141	2	3.57143	68	0.386013
GO:0035050	embryonic heart tube development	0.0197736	0.812141	2	3.57143	68	0.386013
GO:0071844	cellular component assembly at cellular level	0.020338	0.833398	8	14.2857	1082	6.14214
GO:0061448	connective tissue development	0.0204405	0.833755	3	5.35714	183	1.03883
GO:0021537	telencephalon development	0.0204405	0.833755	3	5.35714	183	1.03883
GO:0009581	detection of external stimulus	0.0207333	0.843766	3	5.35714	184	1.04451
GO:0060346	bone trabecula formation	0.0220451	0.859769	1	1.78571	7	0.0397366
GO:0035234	germ cell programmed cell death	0.0220451	0.859769	1	1.78571	7	0.0397366
GO:0008216	spermidine metabolic process	0.0220451	0.859769	1	1.78571	7	0.0397366
GO:0072527	pyrimidine-containing compound metabolic process	0.0214403	0.859769	2	3.57143	71	0.403043
GO:0006793	phosphorus metabolic process	0.0218989	0.859769	9	16.0714	1314	7.45913
GO:0045666	positive regulation of neuron differentiation	0.0220085	0.859769	2	3.57143	72	0.408719
GO:0032344	regulation of aldosterone metabolic process	0.0220451	0.859769	1	1.78571	7	0.0397366
GO:0031622	positive regulation of fever generation	0.0220451	0.859769	1	1.78571	7	0.0397366
GO:0042159	lipoprotein catabolic process	0.0220451	0.859769	1	1.78571	7	0.0397366
GO:0008440	inositol-1,4,5-trisphosphate 3-kinase activity	0.0220451	0.859769	1	1.78571	7	0.0397366
GO:0070097	delta-catenin binding	0.0220451	0.859769	1	1.78571	7	0.0397366
GO:0019211	phosphatase activator activity	0.0220451	0.859769	1	1.78571	7	0.0397366
GO:0043569	negative regulation of insulin-like growth factor receptor signaling pathway	0.0220451	0.859769	1	1.78571	7	0.0397366
GO:0010759	positive regulation of macrophage chemotaxis	0.0220451	0.859769	1	1.78571	7	0.0397366
GO:0009125	nucleoside monophosphate catabolic process	0.0220451	0.859769	1	1.78571	7	0.0397366
GO:0032351	negative regulation of hormone metabolic process	0.0220451	0.859769	1	1.78571	7	0.0397366
GO:0031507	heterochromatin assembly	0.0220451	0.859769	1	1.78571	7	0.0397366
GO:0006796	phosphate-containing compound metabolic process	0.0218989	0.859769	9	16.0714	1314	7.45913
GO:0004726	non-membrane spanning protein tyrosine phosphatase activity	0.0220451	0.859769	1	1.78571	7	0.0397366
GO:0043410	positive regulation of MAPK cascade	0.0222324	0.865178	3	5.35714	189	1.07289
GO:0009116	nucleoside metabolic process	0.0225932	0.875387	4	7.14286	339	1.92439
GO:0045598	regulation of fat cell differentiation	0.0225829	0.875387	2	3.57143	73	0.414396
GO:0043406	positive regulation of MAP kinase activity	0.0228483	0.879523	3	5.35714	191	1.08424
GO:0051252	regulation of RNA metabolic process	0.022764	0.879523	17	30.3571	3277	18.6024
GO:0007173	epidermal growth factor receptor signaling pathway	0.0228483	0.879523	3	5.35714	191	1.08424
GO:0031327	negative regulation of cellular biosynthetic process	0.0233102	0.895364	8	14.2857	1110	6.30109
GO:0031414	N-terminal protein acetyltransferase complex	0.0251552	0.896524	1	1.78571	8	0.0454133
GO:0031248	protein acetyltransferase complex	0.0251552	0.896524	1	1.78571	8	0.0454133
GO:0010642	negative regulation of platelet-derived growth factor receptor signaling pathway	0.0251552	0.896524	1	1.78571	8	0.0454133
GO:0008356	asymmetric cell division	0.0251552	0.896524	1	1.78571	8	0.0454133
GO:0051766	inositol trisphosphate kinase activity	0.0251552	0.896524	1	1.78571	8	0.0454133
GO:0042981	regulation of apoptotic process	0.0246745	0.896524	8	14.2857	1122	6.36921
GO:0042769	DNA damage response, detection of DNA damage	0.0251552	0.896524	1	1.78571	8	0.0454133
GO:0051099	positive regulation of binding	0.024942	0.896524	2	3.57143	77	0.437103
GO:0031016	pancreas development	0.024942	0.896524	2	3.57143	77	0.437103
GO:0030036	actin cytoskeleton organization	0.0243578	0.896524	4	7.14286	347	1.9698
GO:0045091	regulation of retroviral genome replication	0.0251552	0.896524	1	1.78571	8	0.0454133
GO:0016747	transferase activity, transferring acyl groups other than amino-acyl groups	0.0234735	0.896524	3	5.35714	193	1.09559
GO:0042578	phosphoric ester hydrolase activity	0.0248117	0.896524	4	7.14286	349	1.98115
GO:0045080	positive regulation of chemokine biosynthetic process	0.0251552	0.896524	1	1.78571	8	0.0454133
GO:0032308	positive regulation of prostaglandin secretion	0.0251552	0.896524	1	1.78571	8	0.0454133
GO:0005089	Rho guanyl-nucleotide exchange factor activity	0.024942	0.896524	2	3.57143	77	0.437103
GO:0001104|GO:0016455	RNA polymerase II transcription cofactor activity	0.0243431	0.896524	2	3.57143	76	0.431426
GO:0007346	regulation of mitotic cell cycle	0.0241327	0.896524	4	7.14286	346	1.96412
GO:0007276|GO:0009552	gamete generation	0.0235574	0.896524	5	8.92857	515	2.92348
GO:0061003	positive regulation of dendritic spine morphogenesis	0.0251552	0.896524	1	1.78571	8	0.0454133
GO:0031620	regulation of fever generation	0.0251552	0.896524	1	1.78571	8	0.0454133
GO:0034116	positive regulation of heterotypic cell-cell adhesion	0.0251552	0.896524	1	1.78571	8	0.0454133
GO:0016264	gap junction assembly	0.0251552	0.896524	1	1.78571	8	0.0454133
GO:1900046	regulation of hemostasis	0.024942	0.896524	2	3.57143	77	0.437103
GO:0070828	heterochromatin organization	0.0251552	0.896524	1	1.78571	8	0.0454133
GO:0060253	negative regulation of glial cell proliferation	0.0251552	0.896524	1	1.78571	8	0.0454133
GO:0033127	regulation of histone phosphorylation	0.0251552	0.896524	1	1.78571	8	0.0454133
GO:0038127	ERBB signaling pathway	0.0234735	0.896524	3	5.35714	193	1.09559
GO:0030299	intestinal cholesterol absorption	0.0251552	0.896524	1	1.78571	8	0.0454133
GO:0048711	positive regulation of astrocyte differentiation	0.0251552	0.896524	1	1.78571	8	0.0454133
GO:0048664	neuron fate determination	0.0251552	0.896524	1	1.78571	8	0.0454133
GO:0035404	histone-serine phosphorylation	0.0251552	0.896524	1	1.78571	8	0.0454133
GO:0003680	AT DNA binding	0.0251552	0.896524	1	1.78571	8	0.0454133
GO:0030193	regulation of blood coagulation	0.024942	0.896524	2	3.57143	77	0.437103
GO:0009890	negative regulation of biosynthetic process	0.0250242	0.896524	8	14.2857	1125	6.38624
GO:0051301	cell division	0.024108	0.896524	3	5.35714	195	1.10695
GO:0032846	positive regulation of homeostatic process	0.0255469	0.908663	2	3.57143	78	0.442779
GO:0043067|GO:0043070	regulation of programmed cell death	0.0257343	0.9135	8	14.2857	1131	6.4203
GO:0042102	positive regulation of T cell proliferation	0.0261578	0.926684	2	3.57143	79	0.448456
GO:0001704	formation of primary germ layer	0.0267746	0.944771	2	3.57143	80	0.454133
GO:0008080	N-acetyltransferase activity	0.0267746	0.944771	2	3.57143	80	0.454133
GO:0044237	cellular metabolic process	0.0270286	0.949965	34	60.7143	8279	46.997
GO:0044093	positive regulation of molecular function	0.0270153	0.949965	9	16.0714	1363	7.73728
GO:0033690	positive regulation of osteoblast proliferation	0.0282556	0.957148	1	1.78571	9	0.0510899
GO:0050818	regulation of coagulation	0.0273973	0.957148	2	3.57143	81	0.459809
GO:0030917	midbrain-hindbrain boundary development	0.0282556	0.957148	1	1.78571	9	0.0510899
GO:0006390	transcription from mitochondrial promoter	0.0282556	0.957148	1	1.78571	9	0.0510899
GO:0010692	regulation of alkaline phosphatase activity	0.0282556	0.957148	1	1.78571	9	0.0510899
GO:0043085	positive regulation of catalytic activity	0.0276973	0.957148	8	14.2857	1147	6.51113
GO:0003266	regulation of secondary heart field cardioblast proliferation	0.0282556	0.957148	1	1.78571	9	0.0510899
GO:0043097	pyrimidine nucleoside salvage	0.0282556	0.957148	1	1.78571	9	0.0510899
GO:0048715	negative regulation of oligodendrocyte differentiation	0.0282556	0.957148	1	1.78571	9	0.0510899
GO:0008179	adenylate cyclase binding	0.0282556	0.957148	1	1.78571	9	0.0510899
GO:0043931	ossification involved in bone maturation	0.0282556	0.957148	1	1.78571	9	0.0510899
GO:0034383	low-density lipoprotein particle clearance	0.0282556	0.957148	1	1.78571	9	0.0510899
GO:0003264	regulation of cardioblast proliferation	0.0282556	0.957148	1	1.78571	9	0.0510899
GO:0051918	negative regulation of fibrinolysis	0.0282556	0.957148	1	1.78571	9	0.0510899
GO:0031652	positive regulation of heat generation	0.0282556	0.957148	1	1.78571	9	0.0510899
GO:0008253	5'-nucleotidase activity	0.0282556	0.957148	1	1.78571	9	0.0510899
GO:0061430	bone trabecula morphogenesis	0.0282556	0.957148	1	1.78571	9	0.0510899
GO:0010758	regulation of macrophage chemotaxis	0.0282556	0.957148	1	1.78571	9	0.0510899
GO:0032306	regulation of prostaglandin secretion	0.0282556	0.957148	1	1.78571	9	0.0510899
GO:0044281	small molecule metabolic process	0.0284722	0.962653	14	25	2581	14.6515
GO:0051100	negative regulation of binding	0.0286601	0.965337	2	3.57143	83	0.471163
GO:0051591	response to cAMP	0.0286601	0.965337	2	3.57143	83	0.471163
GO:0009987|GO:0008151|GO:0050875	cellular process	0.0292202	0.982339	49	87.5	13450	76.351
GO:0005615	extracellular space	0.0294996	0.989861	8	14.2857	1161	6.5906
